# Supplementary material for: Preclinical modeling of chronic inhibition of the Parkinson’s disease associated kinase LRRK2 reveals altered function of the endolysosomal system in vivo
Source: Mol Neurodegener. 2021 Mar 19;16:17. doi: 10.1186/s13024-021-00441-8 (PMC7977595; doi:10.1186/s13024-021-00441-8)
Supplement: Supplementary file 4 — Additional file 4:. [file 13024_2021_441_MOESM4_ESM.xlsx]

## Sheet: Supplementary_File_W
NameA	SwissA	EntrezA	NameB	SwissB	EntrezB	Method.Score	Method	Publication.Score	PMIDS	Final.Score
LRRK2	Q5S007	120892	ABCE1	P61221	6059	2	CoIP;APMS	2	pubmed:31046837;pubmed:24725412	4
LRRK2	Q5S007	120892	ACIN1	Q9UKV3	22985	1	CoIP	2	pubmed:31046837;pubmed:23075850	3
LRRK2	Q5S007	120892	ACTB	P60709	60	2	Chromatography;APMS	1	pubmed:20876399	3
LRRK2	Q5S007	120892	ACTG1	P63261	71	3	Chromatography;CoIP;APMS	3	pubmed:20876399;pubmed:31046837;pubmed:24725412	6
LRRK2	Q5S007	120892	ACTR2	P61160	10097	2	Chromatography;CoIP	2	pubmed:20876399;pubmed:31046837	4
LRRK2	Q5S007	120892	ADRM1	Q16186	11047	1	CoIP	2	pubmed:31046837;pubmed:24947832	3
LRRK2	Q5S007	120892	AGO1	Q9UL18	26523	2	Chromatography;CoIP	2	pubmed:20671708;pubmed:17400507	4
LRRK2	Q5S007	120892	AGO2	Q9UKV8	27161	2	Chromatography;CoIP	2	pubmed:20671708;pubmed:17400507	4
LRRK2	Q5S007	120892	AHCYL1	O43865	10768	2	CoIP;Array	2	pubmed:31046837;pubmed:29513927	4
LRRK2	Q5S007	120892	AIFM1	O95831	9131	2	CoIP;APMS	2	pubmed:31046837;pubmed:24725412	4
LRRK2	Q5S007	120892	AKAP8	O43823	10270	2	Chromatography;CoIP	1	pubmed:17400507	3
LRRK2	Q5S007	120892	AKT1	P31749	207	2	Enzyme;APMS	1	pubmed:21658387	3
LRRK2	Q5S007	120892	ANKS4B	Q8N8V4	257629	1	Array	2	pubmed:24947832;pubmed:29513927	3
LRRK2	Q5S007	120892	ARFGAP1	Q8N6T3	55738	5	Chromatography;Enzyme;Imaging;Array;CoIP	3	pubmed:22423108;pubmed:22363216;pubmed:29513927	8
LRRK2	Q5S007	120892	ARHGEF7	Q14155	8874	4	Chromatography;Imaging;Enzyme;CoIP	2	pubmed:21048939;pubmed:25500533	6
LRRK2	Q5S007	120892	ARPC1B	O15143	10095	2	Chromatography;CoIP	2	pubmed:20876399;pubmed:31046837	4
LRRK2	Q5S007	120892	ARPC2	O15144	10109	2	Chromatography;CoIP	2	pubmed:20876399;pubmed:31046837	4
LRRK2	Q5S007	120892	ATP5MG	O75964	10632	2	Chromatography;CoIP	2	pubmed:20876399;pubmed:31046837	4
LRRK2	Q5S007	120892	ATP5PO	P48047	539	2	CoIP;APMS	2	pubmed:31046837;pubmed:24725412	4
LRRK2	Q5S007	120892	ATRX	P46100	546	2	Chromatography;CoIP	1	pubmed:26496610	3
LRRK2	Q5S007	120892	BAG2	O95816	9532	1	Array	2	pubmed:24510904;pubmed:29513927	3
LRRK2	Q5S007	120892	BAG5	Q9UL15	9529	4	2Hyb;Array;CoIP;APMS	3	pubmed:19001729;pubmed:24510904;pubmed:24947832	7
LRRK2	Q5S007	120892	C17orf53	Q8N3J3	78995	2	Chromatography;CoIP	1	pubmed:26496610	3
LRRK2	Q5S007	120892	CBX3	Q13185	11335	1	CoIP	2	pubmed:31046837;pubmed:23075850	3
LRRK2	Q5S007	120892	CCT3	P49368	7203	2	CoIP;APMS	2	pubmed:31046837;pubmed:24725412	4
LRRK2	Q5S007	120892	CDC37	Q16543	11140	3	Chromatography;APMS;CoIP	6	pubmed:20642453;pubmed:18367605;pubmed:22612223;pubmed:16321986;pubmed:26355680;pubmed:23075850	9
LRRK2	Q5S007	120892	CDC42	P60953	998	4	Chromatography;Imaging;Enzyme;CoIP	2	pubmed:21048939;pubmed:21454543	6
LRRK2	Q5S007	120892	CDC42EP3	Q9UKI2	10602	1	Array	2	pubmed:24947832;pubmed:29513927	3
LRRK2	Q5S007	120892	CFAP20	Q9Y6A4	29105	2	CoIP;Array	2	pubmed:31046837;pubmed:24947832	4
LRRK2	Q5S007	120892	CHD1L	Q86WJ1	9557	2	Chromatography;CoIP	2	pubmed:26496610;pubmed:31046837	4
LRRK2	Q5S007	120892	CHGB	P05060	1114	1	Array	3	pubmed:24510904;pubmed:24947832;pubmed:29513927	4
LRRK2	Q5S007	120892	CKAP5	Q14008	9793	2	CoIP;APMS	2	pubmed:31046837;pubmed:24725412	4
LRRK2	Q5S007	120892	CLTC	Q00610	1213	2	Chromatography;CoIP	1	pubmed:17400507	3
LRRK2	Q5S007	120892	CNP	P09543	1267	2	CoIP;APMS	2	pubmed:31046837;pubmed:24725412	4
LRRK2	Q5S007	120892	COPG2	Q9UBF2	26958	2	CoIP;APMS	2	pubmed:31046837;pubmed:24725412	4
LRRK2	Q5S007	120892	COQ8A	Q8NI60	56997	2	CoIP;APMS	2	pubmed:31046837;pubmed:24725412	4
LRRK2	Q5S007	120892	CSE1L	P55060	1434	2	Chromatography;CoIP	2	pubmed:21983832;pubmed:31046837	4
LRRK2	Q5S007	120892	CSNK1A1	P48729	1452	2	CoIP;Enzyme	1	pubmed:25500533	3
LRRK2	Q5S007	120892	CUEDC1	Q9NWM3	404093	1	Array	2	pubmed:24510904;pubmed:29513927	3
LRRK2	Q5S007	120892	CYFIP1	Q7L576	23191	2	CoIP;APMS	2	pubmed:31046837;pubmed:24725412	4
LRRK2	Q5S007	120892	DAPK1	P53355	1612	2	Chromatography;CoIP	1	pubmed:19712061	3
LRRK2	Q5S007	120892	DDB1	Q16531	1642	2	CoIP;APMS	2	pubmed:31046837;pubmed:24725412	4
LRRK2	Q5S007	120892	DFFA	O00273	1676	1	CoIP	2	pubmed:31046837;pubmed:23075850	3
LRRK2	Q5S007	120892	DIS3	Q9Y2L1	22894	2	CoIP;APMS	2	pubmed:31046837;pubmed:24725412	4
LRRK2	Q5S007	120892	DNAJA1	P31689	3301	3	Chromatography;CoIP;APMS	3	pubmed:19826009;pubmed:31046837;pubmed:24725412	6
LRRK2	Q5S007	120892	DNM1	Q05193	1759	3	2Hyb;CoIP;Imaging	1	pubmed:24282027	4
LRRK2	Q5S007	120892	DNM1L	O00429	10059	5	Chromatography;CoIP;APMS;Imaging;Enzyme	5	pubmed:22228096;pubmed:29541021;pubmed:24282027;pubmed:22639965;pubmed:23813973	10
LRRK2	Q5S007	120892	DVL1	O14640	1855	4	2Hyb;Chromatography;CoIP;Imaging	1	pubmed:19625296	5
LRRK2	Q5S007	120892	DVL2	O14641	1856	3	2Hyb;Chromatography;CoIP	2	pubmed:19625296;pubmed:31046837	5
LRRK2	Q5S007	120892	DVL3	Q92997	1857	4	2Hyb;Chromatography;CoIP;Imaging	1	pubmed:19625296	5
LRRK2	Q5S007	120892	DYNC1H1	Q14204	1778	2	Chromatography;CoIP	2	pubmed:19826009;pubmed:31046837	4
LRRK2	Q5S007	120892	ECHS1	P30084	1892	2	CoIP;Array	3	pubmed:31046837;pubmed:24510904;pubmed:24947832	5
LRRK2	Q5S007	120892	EEF1A2	Q05639	1917	2	CoIP;Enzyme	2	pubmed:31046837;pubmed:19559761	4
LRRK2	Q5S007	120892	EEF1G	P26641	1937	2	CoIP;APMS	2	pubmed:31046837;pubmed:24725412	4
LRRK2	Q5S007	120892	EEF2	P13639	1938	2	CoIP;APMS	2	pubmed:31046837;pubmed:24725412	4
LRRK2	Q5S007	120892	EIF4EBP1	Q13541	1978	1	Enzyme	2	pubmed:20090955;pubmed:18701920	3
LRRK2	Q5S007	120892	EMD	P50402	2010	1	CoIP	2	pubmed:31046837;pubmed:23075850	3
LRRK2	Q5S007	120892	EPRS1	P07814	2058	2	Chromatography;CoIP	2	pubmed:17400507;pubmed:31046837	4
LRRK2	Q5S007	120892	FADD	Q13158	8772	2	Chromatography;CoIP	1	pubmed:19176810	3
LRRK2	Q5S007	120892	GAK	O14976	2580	3	Array;CoIP;Imaging	3	pubmed:24510904;pubmed:24947832;pubmed:29513927	6
LRRK2	Q5S007	120892	GNAI2	P04899	2771	2	Chromatography;CoIP	2	pubmed:20876399;pubmed:31046837	4
LRRK2	Q5S007	120892	GSK3B	P49841	2932	3	APMS;CoIP;Enzyme	1	pubmed:24165324	4
LRRK2	Q5S007	120892	HACD3	Q9P035	51495	2	CoIP;APMS	2	pubmed:31046837;pubmed:24725412	4
LRRK2	Q5S007	120892	HSP90AA1	P07900	3320	3	Chromatography;Enzyme;CoIP	12	pubmed:19536328;pubmed:20642453;pubmed:20949042;pubmed:17400507;pubmed:18367605;pubmed:19826009;pubmed:22612223;pubmed:16321986;pubmed:26355680;pubmed:31046837;pubmed:24947832;pubmed:23075850	15
LRRK2	Q5S007	120892	HSP90AB1	P08238	3326	2	Chromatography;CoIP	5	pubmed:20642453;pubmed:17400507;pubmed:31046837;pubmed:24947832;pubmed:23075850	7
LRRK2	Q5S007	120892	HSPA4	P34932	3308	2	Chromatography;CoIP	2	pubmed:19826009;pubmed:31046837	4
LRRK2	Q5S007	120892	HSPA8	P11142	3312	2	Chromatography;CoIP	7	pubmed:18367605;pubmed:19826009;pubmed:17400507;pubmed:24510904;pubmed:24947832;pubmed:23455607;pubmed:29519959	9
LRRK2	Q5S007	120892	HSPA9	P38646	3313	2	Chromatography;CoIP	2	pubmed:17400507;pubmed:31046837	4
LRRK2	Q5S007	120892	KIF2A	O00139	3796	2	CoIP;APMS	2	pubmed:31046837;pubmed:24725412	4
LRRK2	Q5S007	120892	KPNB1	Q14974	3837	2	CoIP;APMS	2	pubmed:31046837;pubmed:24725412	4
LRRK2	Q5S007	120892	LAMP2	P13473	3920	2	CoIP;Imaging	1	pubmed:23455607	3
LRRK2	Q5S007	120892	LARP4	Q71RC2	113251	2	CoIP;Array	2	pubmed:31046837;pubmed:29513927	4
LRRK2	Q5S007	120892	LARP7	Q4G0J3	51574	2	CoIP;Array	2	pubmed:31046837;pubmed:29513927	4
LRRK2	Q5S007	120892	LAS1L	Q9Y4W2	81887	2	CoIP;APMS	2	pubmed:31046837;pubmed:24725412	4
LRRK2	Q5S007	120892	LDHA	P00338	3939	2	CoIP;APMS	2	pubmed:31046837;pubmed:24725412	4
LRRK2	Q5S007	120892	LDHB	P07195	3945	2	APMS;Enzyme	1	pubmed:24725412	3
LRRK2	Q5S007	120892	LGALS8	O00214	3964	1	Array	2	pubmed:24510904;pubmed:29513927	3
LRRK2	Q5S007	120892	LMNB1	P20700	4001	1	CoIP	2	pubmed:31046837;pubmed:23075850	3
LRRK2	Q5S007	120892	LMNB2	Q03252	84823	1	CoIP	2	pubmed:31046837;pubmed:23075850	3
LRRK2	Q5S007	120892	LRP6	O75581	4040	4	Imaging;Chromatography;2Hyb;CoIP	2	pubmed:22899650;pubmed:27013965	6
LRRK2	Q5S007	120892	LRRC47	Q8N1G4	57470	2	CoIP;APMS	2	pubmed:31046837;pubmed:24725412	4
LRRK2	Q5S007	120892	LRRK1	Q38SD2	79705	2	Chromatography;CoIP	2	pubmed:19712061;pubmed:20144646	4
LRRK2	Q5S007	120892	MAP1B	P46821	4131	5	Chromatography;Enzyme;Imaging;2Hyb;APMS	2	pubmed:21159966;pubmed:24754922	7
LRRK2	Q5S007	120892	MAP2K3	P46734	5606	3	Chromatography;Enzyme;CoIP	3	pubmed:20173330;pubmed:19302196;pubmed:20067578	6
LRRK2	Q5S007	120892	MAP2K6	P52564	5608	4	Enzyme;Chromatography;CoIP;Imaging	2	pubmed:19302196;pubmed:20067578	6
LRRK2	Q5S007	120892	MAP2K7	O14733	5609	3	Enzyme;Chromatography;CoIP	2	pubmed:19302196;pubmed:20067578	5
LRRK2	Q5S007	120892	MAPT	P10636	4137	4	Chromatography;Enzyme;APMS;CoIP	2	pubmed:22303461;pubmed:24113872	6
LRRK2	Q5S007	120892	MATK	P42679	4145	1	Array	2	pubmed:24510904;pubmed:24947832	3
LRRK2	Q5S007	120892	MBP	P02686	4155	1	Enzyme	6	pubmed:17260967;pubmed:16269541;pubmed:17584768;pubmed:19826009;pubmed:17706965;pubmed:21806997	7
LRRK2	Q5S007	120892	MDN1	Q9NU22	23195	2	Chromatography;CoIP	2	pubmed:17400507;pubmed:31046837	4
LRRK2	Q5S007	120892	MFN2	O95140	9927	2	CoIP;Imaging	1	pubmed:24282027	3
LRRK2	Q5S007	120892	MMS19	Q96T76	64210	2	CoIP;APMS	2	pubmed:31046837;pubmed:24725412	4
LRRK2	Q5S007	120892	MOGS	Q13724	7841	2	CoIP;APMS	2	pubmed:31046837;pubmed:24725412	4
LRRK2	Q5S007	120892	MRPL19	P49406	9801	2	CoIP;Array	2	pubmed:31046837;pubmed:29513927	4
LRRK2	Q5S007	120892	MSH2	P43246	4436	2	CoIP;APMS	2	pubmed:31046837;pubmed:24725412	4
LRRK2	Q5S007	120892	MSN	P26038	4478	2	CoIP;Enzyme	11	pubmed:31046837;pubmed:24351927;pubmed:24695735;pubmed:24904275;pubmed:25009464;pubmed:23241358;pubmed:27357661;pubmed:22363216;pubmed:20642453;pubmed:22952686;pubmed:26824392	13
LRRK2	Q5S007	120892	MTHFD2	P13995	10797	2	CoIP;APMS	2	pubmed:31046837;pubmed:24725412	4
LRRK2	Q5S007	120892	MYL6	P60660	4637	2	Chromatography;APMS	2	pubmed:20876399;pubmed:24725412	4
LRRK2	Q5S007	120892	MYL9	P24844	10398	2	Chromatography;Array	2	pubmed:20876399;pubmed:24510904	4
LRRK2	Q5S007	120892	MYO1B	O43795	4430	3	Chromatography;CoIP;APMS	3	pubmed:20876399;pubmed:31046837;pubmed:24725412	6
LRRK2	Q5S007	120892	MYO1C	O00159	4641	3	Chromatography;CoIP;APMS	3	pubmed:20876399;pubmed:31046837;pubmed:24725412	6
LRRK2	Q5S007	120892	MYO1D	O94832	4642	2	Chromatography;APMS	2	pubmed:20876399;pubmed:24725412	4
LRRK2	Q5S007	120892	NCL	P19338	4691	2	CoIP;APMS	3	pubmed:31046837;pubmed:24725412;pubmed:23075850	5
LRRK2	Q5S007	120892	NCLN	Q969V3	56926	2	CoIP;APMS	2	pubmed:31046837;pubmed:24725412	4
LRRK2	Q5S007	120892	NDUFAF7	Q7L592	55471	1	Array	2	pubmed:24510904;pubmed:29513927	3
LRRK2	Q5S007	120892	NEK1	Q96PY6	4750	1	Array	2	pubmed:24510904;pubmed:24947832	3
LRRK2	Q5S007	120892	NUP107	P57740	57122	2	CoIP;APMS	2	pubmed:31046837;pubmed:24725412	4
LRRK2	Q5S007	120892	NUP133	Q8WUM0	55746	3	CoIP;APMS;Array	3	pubmed:31046837;pubmed:24725412;pubmed:24947832	6
LRRK2	Q5S007	120892	NUP160	Q12769	23279	2	CoIP;APMS	2	pubmed:31046837;pubmed:24725412	4
LRRK2	Q5S007	120892	OPA1	O60313	4976	2	CoIP;Imaging	2	pubmed:31046837;pubmed:24282027	4
LRRK2	Q5S007	120892	PAK6	Q9NQU5	56924	1	Array	2	pubmed:24510904;pubmed:24947832	3
LRRK2	Q5S007	120892	PCNA	P12004	5111	2	CoIP;APMS	2	pubmed:31046837;pubmed:24725412	4
LRRK2	Q5S007	120892	PFKP	Q01813	5214	2	CoIP;APMS	2	pubmed:31046837;pubmed:24725412	4
LRRK2	Q5S007	120892	PKM	P14618	5315	2	CoIP;APMS	2	pubmed:31046837;pubmed:24725412	4
LRRK2	Q5S007	120892	PLEC	Q15149	5339	2	Chromatography;CoIP	2	pubmed:20876399;pubmed:31046837	4
LRRK2	Q5S007	120892	PPP1CA	P62136	5499	4	Enzyme;Imaging;CoIP;Proximity	1	pubmed:23937259	5
LRRK2	Q5S007	120892	PPP1R8	Q12972	5511	2	CoIP;Array	2	pubmed:31046837;pubmed:24510904	4
LRRK2	Q5S007	120892	PPP2R2A	P63151	5520	2	CoIP;APMS	2	pubmed:31046837;pubmed:26894577	4
LRRK2	Q5S007	120892	PRDX3	P30048	10935	4	CoIP;Imaging;2Hyb;Enzyme	3	pubmed:31046837;pubmed:24459295;pubmed:21850687	7
LRRK2	Q5S007	120892	PRKACA	P17612	5566	2	Enzyme;CoIP	2	pubmed:24351927;pubmed:24464040	4
LRRK2	Q5S007	120892	PRKDC	P78527	5591	2	Chromatography;CoIP	3	pubmed:17400507;pubmed:19826009;pubmed:31046837	5
LRRK2	Q5S007	120892	PRKN	O60260	5071	2	Chromatography;CoIP	1	pubmed:16352719	3
LRRK2	Q5S007	120892	PRPF6	O94906	24148	2	CoIP;APMS	2	pubmed:31046837;pubmed:24725412	4
LRRK2	Q5S007	120892	PSMD11	O00231	5717	2	Chromatography;CoIP	2	pubmed:21983832;pubmed:31046837	4
LRRK2	Q5S007	120892	PSMD2	Q13200	5708	2	CoIP;APMS	2	pubmed:31046837;pubmed:24725412	4
LRRK2	Q5S007	120892	PSMD6	Q15008	9861	2	CoIP;APMS	2	pubmed:31046837;pubmed:24725412	4
LRRK2	Q5S007	120892	PTCD3	Q96EY7	55037	2	CoIP;APMS	2	pubmed:31046837;pubmed:24725412	4
LRRK2	Q5S007	120892	PYGB	P11216	5834	2	CoIP;APMS	2	pubmed:31046837;pubmed:24725412	4
LRRK2	Q5S007	120892	RAB10	P61026	10890	2	CoIP;Enzyme	2	pubmed:31046837;pubmed:26824392	4
LRRK2	Q5S007	120892	RAB1B	Q9H0U4	81876	2	CoIP;Enzyme	2	pubmed:31046837;pubmed:26824392	4
LRRK2	Q5S007	120892	RAB29	O14966	8934	3	Array;CoIP;Imaging	1	pubmed:24510904	4
LRRK2	Q5S007	120892	RAB32	Q13637	10981	3	CoIP;2Hyb;Imaging	1	pubmed:25360523	4
LRRK2	Q5S007	120892	RAB5B	P61020	5869	5	2Hyb;Chromatography;Imaging;CoIP;Enzyme	4	pubmed:18445495;pubmed:26355680;pubmed:25605758;pubmed:27314038	9
LRRK2	Q5S007	120892	RAB8A	P61006	4218	2	Enzyme;CoIP	2	pubmed:32017888;pubmed:26824392	4
LRRK2	Q5S007	120892	RAC1	P63000	5879	3	Chromatography;CoIP;Imaging	1	pubmed:21454543	4
LRRK2	Q5S007	120892	RANBP2	P49792	5903	1	CoIP	2	pubmed:31046837;pubmed:23075850	3
LRRK2	Q5S007	120892	RBBP7	Q16576	5931	1	CoIP	2	pubmed:31046837;pubmed:23075850	3
LRRK2	Q5S007	120892	RBM39	Q14498	9584	2	CoIP;APMS	2	pubmed:31046837;pubmed:24725412	4
LRRK2	Q5S007	120892	RGS2	P41220	5997	3	CoIP;Enzyme;Imaging	1	pubmed:24794857	4
LRRK2	Q5S007	120892	RHOA	P61586	387	2	Chromatography;CoIP	1	pubmed:21454543	3
LRRK2	Q5S007	120892	RIF1	Q5UIP0	55183	1	CoIP	2	pubmed:31046837;pubmed:23075850	3
LRRK2	Q5S007	120892	RIPK1	Q13546	8737	2	Chromatography;CoIP	1	pubmed:19176810	3
LRRK2	Q5S007	120892	RO60	P10155	6738	2	CoIP;APMS	2	pubmed:31046837;pubmed:24725412	4
LRRK2	Q5S007	120892	RPL10A	P62906	4736	3	CoIP;Enzyme;APMS	2	pubmed:31046837;pubmed:24725412	5
LRRK2	Q5S007	120892	RPL11	P62913	6135	2	CoIP;APMS	2	pubmed:31046837;pubmed:24725412	4
LRRK2	Q5S007	120892	RPL12	P30050	6136	2	CoIP;APMS	2	pubmed:31046837;pubmed:24725412	4
LRRK2	Q5S007	120892	RPL13	P26373	6137	3	CoIP;APMS;Enzyme	2	pubmed:31046837;pubmed:24725412	5
LRRK2	Q5S007	120892	RPL14	P50914	9045	2	Enzyme;APMS	1	pubmed:24725412	3
LRRK2	Q5S007	120892	RPL19	P84098	6143	2	CoIP;APMS	2	pubmed:31046837;pubmed:24725412	4
LRRK2	Q5S007	120892	RPL23	P62829	9349	2	Chromatography;APMS	2	pubmed:18214993;pubmed:24725412	4
LRRK2	Q5S007	120892	RPL23A	P62750	6147	2	APMS;Enzyme	1	pubmed:24725412	3
LRRK2	Q5S007	120892	RPL24	P83731	6152	2	CoIP;APMS	2	pubmed:31046837;pubmed:24725412	4
LRRK2	Q5S007	120892	RPL3	P39023	6122	2	CoIP;APMS	2	pubmed:31046837;pubmed:24725412	4
LRRK2	Q5S007	120892	RPL30	P62888	6156	2	CoIP;Enzyme	2	pubmed:31046837;pubmed:24725412	4
LRRK2	Q5S007	120892	RPL34	P49207	6164	2	CoIP;Enzyme	2	pubmed:31046837;pubmed:24725412	4
LRRK2	Q5S007	120892	RPS11	P62280	6205	3	CoIP;APMS;Enzyme	2	pubmed:31046837;pubmed:24725412	5
LRRK2	Q5S007	120892	RPS13	P62277	6207	2	CoIP;Enzyme	2	pubmed:31046837;pubmed:24725412	4
LRRK2	Q5S007	120892	RPS14	P62263	6208	2	CoIP;APMS	2	pubmed:31046837;pubmed:24725412	4
LRRK2	Q5S007	120892	RPS15	P62841	6209	3	Enzyme;CoIP;Imaging	3	pubmed:24725412;pubmed:24947832;pubmed:26824392	6
LRRK2	Q5S007	120892	RPS15A	P62244	6210	2	CoIP;APMS	2	pubmed:31046837;pubmed:24725412	4
LRRK2	Q5S007	120892	RPS16	P62249	6217	3	CoIP;APMS;Enzyme	2	pubmed:31046837;pubmed:24725412	5
LRRK2	Q5S007	120892	RPS18	P62269	6222	2	CoIP;Enzyme	2	pubmed:31046837;pubmed:24725412	4
LRRK2	Q5S007	120892	RPS2	P15880	6187	3	CoIP;APMS;Enzyme	2	pubmed:31046837;pubmed:24725412	5
LRRK2	Q5S007	120892	RPS20	P60866	6224	3	CoIP;APMS;Array	3	pubmed:31046837;pubmed:24725412;pubmed:24947832	6
LRRK2	Q5S007	120892	RPS23	P62266	6228	2	Enzyme;APMS	1	pubmed:24725412	3
LRRK2	Q5S007	120892	RPS27	P42677	6232	3	CoIP;APMS;Enzyme	2	pubmed:31046837;pubmed:24725412	5
LRRK2	Q5S007	120892	RPS3	P23396	6188	3	CoIP;APMS;Enzyme	2	pubmed:31046837;pubmed:24725412	5
LRRK2	Q5S007	120892	RPS3A	P61247	6189	2	CoIP;APMS	2	pubmed:31046837;pubmed:24725412	4
LRRK2	Q5S007	120892	RPS7	P62081	6201	2	CoIP;APMS	2	pubmed:31046837;pubmed:24725412	4
LRRK2	Q5S007	120892	RPS8	P62241	6202	2	Chromatography;APMS	2	pubmed:18214993;pubmed:24725412	4
LRRK2	Q5S007	120892	RUVBL2	Q9Y230	10856	1	CoIP	2	pubmed:31046837;pubmed:23075850	3
LRRK2	Q5S007	120892	SAMHD1	Q9Y3Z3	25939	2	CoIP;APMS	2	pubmed:31046837;pubmed:24725412	4
LRRK2	Q5S007	120892	SCFD1	Q8WVM8	23256	2	Chromatography;CoIP	1	pubmed:17400507	3
LRRK2	Q5S007	120892	SEC16A	O15027	9919	2	CoIP;Imaging	2	pubmed:31046837;pubmed:25201882	4
LRRK2	Q5S007	120892	SENP3	Q9H4L4	26168	2	CoIP;APMS	2	pubmed:31046837;pubmed:24725412	4
LRRK2	Q5S007	120892	SF3B2	Q13435	10992	2	CoIP;APMS	2	pubmed:31046837;pubmed:24725412	4
LRRK2	Q5S007	120892	SF3B3	Q15393	23450	2	CoIP;APMS	2	pubmed:31046837;pubmed:24725412	4
LRRK2	Q5S007	120892	SFN	P31947	2810	3	CoIP;Array;Xray	3	pubmed:31046837;pubmed:24510904;pubmed:28202711	6
LRRK2	Q5S007	120892	SFXN1	Q9H9B4	94081	2	CoIP;APMS	2	pubmed:31046837;pubmed:24725412	4
LRRK2	Q5S007	120892	SH3GL1	Q99961	6455	2	Enzyme;CoIP	2	pubmed:22998870;pubmed:31046837	4
LRRK2	Q5S007	120892	SH3GL2	Q99962	6456	1	Enzyme	2	pubmed:22998870;pubmed:25501810	3
LRRK2	Q5S007	120892	SLC25A11	Q02978	8402	2	CoIP;APMS	2	pubmed:31046837;pubmed:24725412	4
LRRK2	Q5S007	120892	SLC25A22	Q9H936	79751	2	CoIP;APMS	2	pubmed:31046837;pubmed:24725412	4
LRRK2	Q5S007	120892	SLC25A4	P12235	291	2	APMS;CoIP	2	pubmed:24725412;pubmed:21370995	4
LRRK2	Q5S007	120892	SLC25A5	P05141	292	2	APMS;CoIP	2	pubmed:24725412;pubmed:21370995	4
LRRK2	Q5S007	120892	SLC25A6	P12236	293	2	APMS;CoIP	2	pubmed:24725412;pubmed:21370995	4
LRRK2	Q5S007	120892	SNAPIN	O95295	23557	4	Enzyme;CoIP;APMS;2Hyb	1	pubmed:23949442	5
LRRK2	Q5S007	120892	SNCA	P37840	6622	3	Chromatography;CoIP;Imaging	2	pubmed:19878656;pubmed:23183827	5
LRRK2	Q5S007	120892	SPTLC1	O15269	10558	2	CoIP;APMS	2	pubmed:31046837;pubmed:24725412	4
LRRK2	Q5S007	120892	SQSTM1	Q13501	8878	6	Chromatography;CoIP;APMS;Enzyme;Proximity;Imaging	2	pubmed:27631370;pubmed:29519959	8
LRRK2	Q5S007	120892	SRPK1	Q96SB4	6732	2	Chromatography;CoIP	1	pubmed:17400507	3
LRRK2	Q5S007	120892	SSR4	P51571	6748	2	CoIP;APMS	2	pubmed:31046837;pubmed:24725412	4
LRRK2	Q5S007	120892	STUB1	Q9UNE7	10273	3	Chromatography;CoIP;Array	5	pubmed:19196961;pubmed:19536328;pubmed:31046837;pubmed:24510904;pubmed:29513927	8
LRRK2	Q5S007	120892	TCF25	Q9BQ70	22980	2	CoIP;Array	2	pubmed:31046837;pubmed:24947832	4
LRRK2	Q5S007	120892	TK1	P04183	7083	2	Chromatography;CoIP	1	pubmed:26496610	3
LRRK2	Q5S007	120892	TP53	P04637	7157	3	Enzyme;Chromatography;APMS	2	pubmed:26384650;pubmed:24725412	5
LRRK2	Q5S007	120892	TPR	P12270	7175	1	CoIP	2	pubmed:31046837;pubmed:23075850	3
LRRK2	Q5S007	120892	TRADD	Q15628	8717	2	Chromatography;CoIP	1	pubmed:19176810	3
LRRK2	Q5S007	120892	TTC27	Q6P3X3	55622	2	CoIP;Array	2	pubmed:31046837;pubmed:29513927	4
LRRK2	Q5S007	120892	TUBA1A	Q71U36	7846	3	Chromatography;Enzyme;APMS	4	pubmed:21159966;pubmed:22303461;pubmed:24725412;pubmed:24275654	7
LRRK2	Q5S007	120892	TUBA1C	Q9BQE3	84790	3	Chromatography;Imaging;APMS	2	pubmed:18214993;pubmed:24275654	5
LRRK2	Q5S007	120892	TUBB	P07437	203068	5	Chromatography;Imaging;CoIP;2Hyb;APMS	5	pubmed:18214993;pubmed:19545277;pubmed:31046837;pubmed:24275654;pubmed:24947832	10
LRRK2	Q5S007	120892	TUBB2A	Q13885	7280	2	CoIP;2Hyb	2	pubmed:31046837;pubmed:24275654	4
LRRK2	Q5S007	120892	TUBB3	Q13509	10381	2	2Hyb;APMS	1	pubmed:24275654	3
LRRK2	Q5S007	120892	TUBB4A	P04350	10382	3	CoIP;2Hyb;APMS	2	pubmed:31046837;pubmed:24275654	5
LRRK2	Q5S007	120892	TUBB4B	P68371	10383	2	CoIP;2Hyb	2	pubmed:31046837;pubmed:24275654	4
LRRK2	Q5S007	120892	TUBB6	Q9BUF5	84617	2	CoIP;2Hyb	2	pubmed:31046837;pubmed:24275654	4
LRRK2	Q5S007	120892	TUBG1	P23258	7283	2	CoIP;APMS	2	pubmed:31046837;pubmed:24725412	4
LRRK2	Q5S007	120892	TUFM	P49411	7284	2	CoIP;APMS	2	pubmed:31046837;pubmed:24725412	4
LRRK2	Q5S007	120892	USP39	Q53GS9	10713	2	CoIP;Array	2	pubmed:31046837;pubmed:29513927	4
LRRK2	Q5S007	120892	VIM	P08670	7431	2	Chromatography;CoIP	2	pubmed:17400507;pubmed:19826009	4
LRRK2	Q5S007	120892	VPS4A	Q9UN37	27183	2	CoIP;APMS	2	pubmed:31046837;pubmed:24725412	4
LRRK2	Q5S007	120892	WSB1	Q9Y6I7	26118	5	Chromatography;Enzyme;CoIP;2Hyb;Imaging	1	pubmed:27273569	6
LRRK2	Q5S007	120892	YWHAB	P31946	7529	4	Chromatography;Array;APMS;CoIP	3	pubmed:20642453;pubmed:24510904;pubmed:24947832	7
LRRK2	Q5S007	120892	YWHAE	P62258	7531	3	Chromatography;CoIP;APMS	5	pubmed:20642453;pubmed:31046837;pubmed:24725412;pubmed:24947832;pubmed:23075850	8
LRRK2	Q5S007	120892	YWHAG	P61981	7532	5	Chromatography;CoIP;APMS;Fluorescence;Thermal	4	pubmed:20642453;pubmed:24947832;pubmed:23075850;pubmed:28202711	9
LRRK2	Q5S007	120892	YWHAH	Q04917	7533	3	Chromatography;CoIP;APMS	3	pubmed:20642453;pubmed:29541021;pubmed:23075850	6
LRRK2	Q5S007	120892	YWHAQ	P27348	10971	5	Chromatography;CoIP;Fluorescence;SPR;APMS	6	pubmed:20642453;pubmed:22612223;pubmed:31046837;pubmed:24351927;pubmed:24947832;pubmed:23075850	11
LRRK2	Q5S007	120892	YWHAZ	P63104	7534	6	Chromatography;CoIP;Array;Fluorescence;SPR;APMS	6	pubmed:20642453;pubmed:31046837;pubmed:24510904;pubmed:24351927;pubmed:24947832;pubmed:23075850	12
LRRK2	Q5S007	120892	ZRANB2	O95218	9406	2	CoIP;Array	2	pubmed:23075850;pubmed:29513927	4
TP53	P04637	7157	MDM2	Q00987	4193	16	Enzyme;Chromatography;APMS;Xray;Complementation;Imaging;2Hyb;Genetic;Fluorescence;Wblot;CoIP;CHIP;ELISA;LUM;Proximity;SPR	366	pubmed:18665269;pubmed:18332869;pubmed:18309296;pubmed:18223694;pubmed:18172499;pubmed:18485870;pubmed:17936559;pubmed:17908790;pubmed:10488081;pubmed:10347217;pubmed:20588255;pubmed:20570896;pubmed:9724739;pubmed:11597128;pubmed:9824166;pubmed:11572869;pubmed:20959462;pubmed:19590512;pubmed:19837670;pubmed:21465263;pubmed:21726810;pubmed:17297477;pubmed:17268548;pubmed:19411846;pubmed:20657550;p…	382
TP53	P04637	7157	EP300	Q09472	2033	7	Enzyme;Chromatography;Genetic;APMS;Xray;Imaging;CoIP	77	pubmed:18485870;pubmed:17977830;pubmed:17452980;pubmed:10942770;pubmed:11782467;pubmed:9809062;pubmed:15186775;pubmed:15542844;pubmed:15295102;pubmed:16537920;pubmed:16678111;pubmed:16024799;pubmed:19805293;pubmed:19234109;pubmed:18612383;pubmed:19218448;pubmed:15558054;pubmed:20234175;pubmed:12690203;pubmed:11359905;pubmed:18391200;pubmed:16543236;pubmed:21187340;pubmed:19217391;pubmed:16928824;…	84
TP53	P04637	7157	MDM4	O15151	4194	10	APMS;Imaging;Enzyme;Chromatography;Complementation;Xray;ELISA;CoIP;NMR;Thermal	44	pubmed:18485870;pubmed:19432880;pubmed:21088494;pubmed:17301054;pubmed:16227609;pubmed:16024788;pubmed:20174603;pubmed:21925390;pubmed:21965653;pubmed:12393902;pubmed:9226370;pubmed:22266850;pubmed:10827196;pubmed:21075307;pubmed:20724842;pubmed:19075013;pubmed:19305137;pubmed:18677113;pubmed:17875722;pubmed:10608892;pubmed:12370303;pubmed:11223036;pubmed:24659749;pubmed:25464845;pubmed:20515689;…	54
EIF4EBP1	Q13541	1978	EIF4E	P06730	1977	10	Chromatography;APMS;2Hyb;Wblot;CoIP;Fluorescence;SPR;Xray;CoSed;FB	42	pubmed:17353931;pubmed:7651417;pubmed:16242075;pubmed:16824195;pubmed:10405182;pubmed:10753870;pubmed:10698949;pubmed:10364159;pubmed:16648488;pubmed:11605658;pubmed:16189514;pubmed:18957614;pubmed:22586265;pubmed:12588975;pubmed:16798736;pubmed:15767663;pubmed:24722188;pubmed:25416956;pubmed:22509910;pubmed:26186194;pubmed:21798997;pubmed:12747804;pubmed:28514442;pubmed:10330171;pubmed:12867426;…	52
PCNA	P12004	5111	CDKN1A	P38936	1026	9	2Hyb;Chromatography;APMS;Xray;Thermal;CoIP;Fluorescence;Complementation;Wblot	42	pubmed:11313979;pubmed:19704162;pubmed:12930846;pubmed:16474839;pubmed:16082198;pubmed:17115032;pubmed:19895794;pubmed:21415862;pubmed:20605778;pubmed:11559705;pubmed:11254741;pubmed:17588519;pubmed:8861913;pubmed:16189514;pubmed:9465025;pubmed:8861969;pubmed:9545252;pubmed:11350925;pubmed:11302688;pubmed:10022118;pubmed:8662825;pubmed:7780738;pubmed:9546435;pubmed:21988832;pubmed:7911228;pubmed:…	51
FADD	Q13158	8772	CASP8	Q14790	841	6	2Hyb;Chromatography;APMS;CoIP;Fluorescence;CoSed	44	pubmed:12107169;pubmed:21525013;pubmed:12887920;pubmed:21737329;pubmed:21620750;pubmed:22179575;pubmed:20448643;pubmed:12911633;pubmed:9228018;pubmed:8681376;pubmed:19060883;pubmed:21458669;pubmed:12702723;pubmed:15280356;pubmed:17047155;pubmed:21785459;pubmed:23972990;pubmed:22274400;pubmed:25939870;pubmed:21988832;pubmed:23142077;pubmed:22864571;pubmed:20829884;pubmed:21737330;pubmed:26437781;p…	50
GSK3B	P49841	2932	AXIN1	O15169	8312	8	Chromatography;2Hyb;APMS;Imaging;Enzyme;CoIP;Proximity;Fluorescence	37	pubmed:10228155;pubmed:18632848;pubmed:9734785;pubmed:16199882;pubmed:17601533;pubmed:21502811;pubmed:21242974;pubmed:19131971;pubmed:12511557;pubmed:18593713;pubmed:20128690;pubmed:12584189;pubmed:23959799;pubmed:21988832;pubmed:23602568;pubmed:22682247;pubmed:19202075;pubmed:24451375;pubmed:17318175;pubmed:23455922;pubmed:16293724;pubmed:26912724;pubmed:26496610;pubmed:16890161;pubmed:25241761;…	45
RIPK1	Q13546	8737	TNFRSF1A	P19438	7132	3	Chromatography;CoIP;APMS	42	pubmed:18724939;pubmed:18621737;pubmed:19815541;pubmed:16968706;pubmed:21113135;pubmed:20825417;pubmed:21737329;pubmed:19773432;pubmed:22179575;pubmed:20448643;pubmed:11002422;pubmed:8985253;pubmed:8612133;pubmed:18939944;pubmed:22733818;pubmed:21331078;pubmed:16115877;pubmed:18949366;pubmed:24130170;pubmed:16611992;pubmed:18022363;pubmed:18450452;pubmed:15258597;pubmed:26802121;pubmed:25388546;p…	45
RAC1	P63000	5879	PAK1	Q13153	5058	5	APMS;2Hyb;Chromatography;Fluorescence;CoIP	36	pubmed:12650940;pubmed:12879077;pubmed:20936779;pubmed:21474670;pubmed:9535855;pubmed:15075243;pubmed:16551621;pubmed:16678097;pubmed:19961560;pubmed:11130076;pubmed:19327867;pubmed:16002993;pubmed:15673687;pubmed:15548653;pubmed:19277120;pubmed:25468898;pubmed:15212766;pubmed:25819133;pubmed:9032259;pubmed:10224076;pubmed:21029865;pubmed:19732720;pubmed:25843002;pubmed:21454543;pubmed:26175416;p…	41
SNCA	P37840	6622	SNCA	P37840	6622	13	APMS;Complementation;Fluorescence;Chromatography;Imaging;Proximity;PAGE;LS;Xlink;CD;NMR;CoSed;FB	26	pubmed:18221373;pubmed:21358815;pubmed:11502187;pubmed:19651786;pubmed:20849899;pubmed:12928483;pubmed:18179253;pubmed:18505736;pubmed:18055555;pubmed:25617759;pubmed:25484190;pubmed:27341336;pubmed:25555914;pubmed:24895406;pubmed:18614564;pubmed:25732184;pubmed:24983211;pubmed:16330551;pubmed:31270237;pubmed:24374342;pubmed:23927048;pubmed:19745811;pubmed:19875982;pubmed:22119730;pubmed:16764865…	39
PRKN	O60260	5071	UBE2L3	P68036	7332	3	Chromatography;APMS;Enzyme	34	pubmed:11431533;pubmed:20089136;pubmed:14559152;pubmed:19240029;pubmed:17553932;pubmed:22008525;pubmed:21376232;pubmed:11590439;pubmed:16096643;pubmed:16714300;pubmed:16332688;pubmed:21694720;pubmed:21292769;pubmed:21209200;pubmed:22271254;pubmed:10973942;pubmed:25583483;pubmed:25527291;pubmed:24328108;pubmed:10888878;pubmed:20940148;pubmed:21532592;pubmed:24784582;pubmed:25375667;pubmed:25101677…	37
RIPK1	Q13546	8737	CASP8	Q14790	841	4	Chromatography;APMS;Imaging;CoIP	33	pubmed:18570872;pubmed:21282461;pubmed:20825417;pubmed:21737329;pubmed:19773432;pubmed:22179575;pubmed:19060883;pubmed:11002417;pubmed:21458669;pubmed:22585859;pubmed:19373245;pubmed:17047155;pubmed:23972990;pubmed:22274400;pubmed:25939870;pubmed:24577083;pubmed:22864571;pubmed:21737330;pubmed:24098568;pubmed:26972597;pubmed:25911380;pubmed:27810922;pubmed:27552911;pubmed:26733177;pubmed:21419663…	37
TP53	P04637	7157	CREBBP	Q92793	1387	10	Enzyme;APMS;Genetic;Chromatography;Fluorescence;Imaging;Xray;Proximity;CoIP;Ligand-Binding	27	pubmed:18485870;pubmed:9288775;pubmed:9194564;pubmed:14722092;pubmed:12426395;pubmed:11782467;pubmed:10848610;pubmed:16537920;pubmed:19166313;pubmed:15632413;pubmed:19805293;pubmed:19357310;pubmed:21390126;pubmed:19880525;pubmed:17434128;pubmed:14759370;pubmed:12154097;pubmed:26976603;pubmed:25451029;pubmed:22084066;pubmed:10551785;pubmed:18753379;pubmed:23908595;pubmed:27618436;pubmed:25314079;p…	37
DDB1	Q16531	1642	CUL4A	Q13619	8451	5	Chromatography;2Hyb;APMS;Xray;CoIP	31	pubmed:18593899;pubmed:16964240;pubmed:15448697;pubmed:16473935;pubmed:16949367;pubmed:16678110;pubmed:15811626;pubmed:20870715;pubmed:19287380;pubmed:22118460;pubmed:19295130;pubmed:17626091;pubmed:17079684;pubmed:22342275;pubmed:16260596;pubmed:18606781;pubmed:21145461;pubmed:22952844;pubmed:25349427;pubmed:26613412;pubmed:25982117;pubmed:25795299;pubmed:26231201;pubmed:22474075;pubmed:22910413…	36
HSP90AA1	P07900	3320	PTGES3	Q15185	10728	5	Chromatography;APMS;2Hyb;Complementation;LUM	31	pubmed:20039095;pubmed:20159553;pubmed:15916966;pubmed:22315411;pubmed:11812147;pubmed:22729780;pubmed:14761955;pubmed:23022381;pubmed:11447118;pubmed:10811660;pubmed:9817749;pubmed:20661446;pubmed:21988832;pubmed:19875381;pubmed:22806877;pubmed:18172314;pubmed:10642522;pubmed:14987994;pubmed:26804907;pubmed:11413142;pubmed:16403413;pubmed:16565516;pubmed:19996313;pubmed:19740745;pubmed:20048054;…	36
HSPA4	P34932	3308	STUB1	Q9UNE7	10273	5	Chromatography;Enzyme;Xray;APMS;2Hyb	31	pubmed:19196961;pubmed:19648119;pubmed:17317785;pubmed:21454478;pubmed:15538384;pubmed:16169850;pubmed:20146531;pubmed:20349136;pubmed:19913553;pubmed:21549100;pubmed:20704274;pubmed:18784277;pubmed:21518764;pubmed:12574167;pubmed:21358815;pubmed:19940151;pubmed:10330192;pubmed:21325980;pubmed:21775628;pubmed:22824801;pubmed:23412384;pubmed:23410750;pubmed:20661446;pubmed:23271055;pubmed:23344957…	36
SQSTM1	Q13501	8878	MAP1LC3A	Q9H492	84557	6	Chromatography;APMS;Imaging;Xray;CoIP;2Hyb	30	pubmed:18653543;pubmed:20061800;pubmed:21628531;pubmed:17580304;pubmed:21460636;pubmed:20204693;pubmed:16286508;pubmed:19250911;pubmed:22714671;pubmed:23989536;pubmed:25450619;pubmed:23459205;pubmed:22963397;pubmed:24619419;pubmed:23239879;pubmed:19021777;pubmed:24998849;pubmed:25984893;pubmed:26075355;pubmed:22658522;pubmed:25921531;pubmed:23640897;pubmed:26268733;pubmed:25686248;pubmed:20562859…	36
STUB1	Q9UNE7	10273	HSPA4	P34932	3308	5	Chromatography;Enzyme;Xray;APMS;2Hyb	31	pubmed:19196961;pubmed:19648119;pubmed:17317785;pubmed:21454478;pubmed:15538384;pubmed:16169850;pubmed:20146531;pubmed:20349136;pubmed:19913553;pubmed:21549100;pubmed:20704274;pubmed:18784277;pubmed:21518764;pubmed:12574167;pubmed:21358815;pubmed:19940151;pubmed:10330192;pubmed:21325980;pubmed:21775628;pubmed:22824801;pubmed:23412384;pubmed:23410750;pubmed:20661446;pubmed:23271055;pubmed:23344957…	36
STUB1	Q9UNE7	10273	UBE2D1	P51668	7321	1	APMS	34	pubmed:18485199;pubmed:17873020;pubmed:11557750;pubmed:20146531;pubmed:21518764;pubmed:19103148;pubmed:21209460;pubmed:19056735;pubmed:20729196;pubmed:21454478;pubmed:21898230;pubmed:15198682;pubmed:22842904;pubmed:16831871;pubmed:16740632;pubmed:15215316;pubmed:15466472;pubmed:19648119;pubmed:21911421;pubmed:16809764;pubmed:18042044;pubmed:20675402;pubmed:12574167;pubmed:21157430;pubmed:25451919…	35
HSP90AA1	P07900	3320	STUB1	Q9UNE7	10273	6	Chromatography;APMS;Enzyme;2Hyb;FB;CoIP	27	pubmed:19196961;pubmed:17317785;pubmed:21454478;pubmed:15538384;pubmed:16307917;pubmed:20618441;pubmed:20146531;pubmed:18818696;pubmed:19913553;pubmed:20704274;pubmed:18784277;pubmed:12574167;pubmed:17324930;pubmed:21325980;pubmed:22824801;pubmed:11146632;pubmed:23904609;pubmed:21360678;pubmed:20661446;pubmed:23256568;pubmed:23344957;pubmed:19875381;pubmed:16275660;pubmed:26330542;pubmed:16293251…	33
PCNA	P12004	5111	FEN1	P39748	2237	8	Chromatography;2Hyb;APMS;Xray;Wblot;Fluorescence;CoIP;FACS	25	pubmed:16216273;pubmed:11313979;pubmed:11430825;pubmed:12853968;pubmed:17115032;pubmed:15576034;pubmed:9178907;pubmed:9305916;pubmed:9545252;pubmed:8876181;pubmed:11601988;pubmed:15616578;pubmed:14657243;pubmed:26186194;pubmed:8668533;pubmed:24958773;pubmed:26496610;pubmed:22592530;pubmed:22606318;pubmed:22556262;pubmed:28514442;pubmed:29997244;pubmed:31515488;pubmed:18692475;pubmed:26030842	33
STUB1	Q9UNE7	10273	HSP90AA1	P07900	3320	6	Chromatography;APMS;Enzyme;2Hyb;FB;CoIP	27	pubmed:19196961;pubmed:17317785;pubmed:21454478;pubmed:15538384;pubmed:16307917;pubmed:20618441;pubmed:20146531;pubmed:18818696;pubmed:19913553;pubmed:20704274;pubmed:18784277;pubmed:12574167;pubmed:17324930;pubmed:21325980;pubmed:22824801;pubmed:11146632;pubmed:23904609;pubmed:21360678;pubmed:20661446;pubmed:23256568;pubmed:23344957;pubmed:19875381;pubmed:16275660;pubmed:26330542;pubmed:16293251…	33
TRADD	Q15628	8717	TNFRSF1A	P19438	7132	4	Chromatography;2Hyb;APMS;CoIP	29	pubmed:10187805;pubmed:9082980;pubmed:9915703;pubmed:8612133;pubmed:8565075;pubmed:8943045;pubmed:18939944;pubmed:18776134;pubmed:21724995;pubmed:7758105;pubmed:11035039;pubmed:11821416;pubmed:24130170;pubmed:16611992;pubmed:24758719;pubmed:15310755;pubmed:22297296;pubmed:28514442;pubmed:27552911;pubmed:12721308;pubmed:15465831;pubmed:10795740;pubmed:15357952;pubmed:15173123;pubmed:15115707;pubme…	33
YWHAZ	P63104	7534	RAF1	P04049	5894	8	APMS;2Hyb;Chromatography;CoIP;Xray;SPR;Complementation;Array	25	pubmed:9261098;pubmed:22222486;pubmed:7628630;pubmed:10887173;pubmed:10611249;pubmed:10620507;pubmed:9632690;pubmed:15664191;pubmed:16041367;pubmed:25852190;pubmed:12861023;pubmed:16093354;pubmed:11697890;pubmed:17979178;pubmed:16306228;pubmed:31980649;pubmed:20679480;pubmed:19049963;pubmed:7935795;pubmed:7939632;pubmed:8085158;pubmed:8601312;pubmed:14688280;pubmed:20052757;pubmed:9153224	33
FADD	Q13158	8772	FAS	P25445	355	7	2Hyb;Chromatography;Xray;APMS;Imaging;CoIP;Proximity	25	pubmed:12107169;pubmed:9325248;pubmed:9082980;pubmed:8967952;pubmed:7538907;pubmed:11035039;pubmed:26186194;pubmed:22864571;pubmed:21382479;pubmed:25241761;pubmed:28514442;pubmed:18328427;pubmed:27321185;pubmed:9880544;pubmed:12721308;pubmed:16762833;pubmed:16410793;pubmed:11464215;pubmed:15993755;pubmed:21803845;pubmed:21625644;pubmed:7536190;pubmed:16498403;pubmed:17159907;pubmed:11717445	32
TP53	P04637	7157	TP53	P04637	7157	10	APMS;Chromatography;Fluorescence;2Hyb;Complementation;NMR;PAGE;CoIP;Xlink;Xray	22	pubmed:14580323;pubmed:19011633;pubmed:21084564;pubmed:20235143;pubmed:18414054;pubmed:17332328;pubmed:20080206;pubmed:21988832;pubmed:16009130;pubmed:19339993;pubmed:21231916;pubmed:15383276;pubmed:22819825;pubmed:27462439;pubmed:25603536;pubmed:17612295;pubmed:10876243;pubmed:25402006;pubmed:16291740;pubmed:22653443;pubmed:25609649;pubmed:21522129	32
GSK3B	P49841	2932	CTNNB1	P35222	1499	6	Chromatography;Enzyme;Imaging;CoIP;APMS;Proximity	25	pubmed:10228155;pubmed:11835406;pubmed:11251183;pubmed:19576224;pubmed:10074433;pubmed:19061640;pubmed:10330181;pubmed:16039586;pubmed:23602568;pubmed:25897075;pubmed:24451375;pubmed:21743491;pubmed:25241761;pubmed:19107203;pubmed:27902311;pubmed:29045831;pubmed:8638126;pubmed:17510365;pubmed:11533658;pubmed:18952601;pubmed:11154277;pubmed:19303846;pubmed:29568061;pubmed:22699938;pubmed:17318191	31
HSPA8	P11142	3312	STUB1	Q9UNE7	10273	9	APMS;Xray;Enzyme;Chromatography;2Hyb;FB;Proximity;CoIP;Thermal	22	pubmed:21454478;pubmed:11557750;pubmed:15538384;pubmed:20618441;pubmed:21911421;pubmed:10330192;pubmed:15215316;pubmed:23990462;pubmed:18988734;pubmed:25036637;pubmed:25258038;pubmed:16275660;pubmed:17178836;pubmed:26232501;pubmed:25684577;pubmed:23865999;pubmed:15198682;pubmed:16293251;pubmed:16207813;pubmed:11146634;pubmed:27283392;pubmed:29568061	31
RPL11	P62913	6135	MDM2	Q00987	4193	4	Chromatography;APMS;2Hyb;CoIP	27	pubmed:21804542;pubmed:18426907;pubmed:21097889;pubmed:14612427;pubmed:15314173;pubmed:15308643;pubmed:16803902;pubmed:20554519;pubmed:15314174;pubmed:17116689;pubmed:21903592;pubmed:12842086;pubmed:20547751;pubmed:17373842;pubmed:17242401;pubmed:18560357;pubmed:23169665;pubmed:21399665;pubmed:23507139;pubmed:17110929;pubmed:21988832;pubmed:19713960;pubmed:26908445;pubmed:23728348;pubmed:23776465…	31
STUB1	Q9UNE7	10273	HSPA8	P11142	3312	9	Xray;APMS;Enzyme;Chromatography;2Hyb;FB;Proximity;CoIP;Thermal	22	pubmed:21454478;pubmed:11557750;pubmed:15538384;pubmed:20618441;pubmed:21911421;pubmed:10330192;pubmed:15215316;pubmed:23990462;pubmed:18988734;pubmed:25036637;pubmed:25258038;pubmed:16275660;pubmed:17178836;pubmed:26232501;pubmed:25684577;pubmed:23865999;pubmed:15198682;pubmed:16293251;pubmed:16207813;pubmed:11146634;pubmed:27283392;pubmed:29568061	31
SQSTM1	Q13501	8878	SQSTM1	Q13501	8878	9	2Hyb;Xray;APMS;Chromatography;Fluorescence;Complementation;Thermal;NMR;CoIP	21	pubmed:21900206;pubmed:16169070;pubmed:21517082;pubmed:15802564;pubmed:19931284;pubmed:21220506;pubmed:23989536;pubmed:25723488;pubmed:12887891;pubmed:12813044;pubmed:24642144;pubmed:25311206;pubmed:25416956;pubmed:25686248;pubmed:26075355;pubmed:26187466;pubmed:26902585;pubmed:16861740;pubmed:26942676;pubmed:20562859;pubmed:32296183	30
DDB1	Q16531	1642	DDB2	Q92466	1643	4	Chromatography;Xray;APMS;CoIP	25	pubmed:18593899;pubmed:16964240;pubmed:17041588;pubmed:16473935;pubmed:16678110;pubmed:20368362;pubmed:22118460;pubmed:12050362;pubmed:11564863;pubmed:19295130;pubmed:19109893;pubmed:16260596;pubmed:14751237;pubmed:12151405;pubmed:12812979;pubmed:12732143;pubmed:24249678;pubmed:26186194;pubmed:16949367;pubmed:16751180;pubmed:26410533;pubmed:17360488;pubmed:27203177;pubmed:28514442;pubmed:9418871	29
EIF4EBP1	Q13541	1978	MTOR	P42345	2475	4	APMS;Chromatography;Enzyme;CoIP	25	pubmed:12747827;pubmed:12150925;pubmed:15854902;pubmed:12150926;pubmed:10971657;pubmed:9465032;pubmed:16798736;pubmed:15767663;pubmed:15066126;pubmed:15459249;pubmed:21460630;pubmed:16824195;pubmed:17693255;pubmed:18337751;pubmed:17386266;pubmed:18722121;pubmed:12665511;pubmed:12604610;pubmed:17991864;pubmed:18955708;pubmed:20537536;pubmed:16354698;pubmed:18030348;pubmed:25686248;pubmed:17517883	29
PRKN	O60260	5071	PRKN	O60260	5071	5	Chromatography;Enzyme;APMS;NMR;Thermal	24	pubmed:17883392;pubmed:17553932;pubmed:15603737;pubmed:20940148;pubmed:22008525;pubmed:22200450;pubmed:21209200;pubmed:19229105;pubmed:16096643;pubmed:21694720;pubmed:15557340;pubmed:25527291;pubmed:24328108;pubmed:24784582;pubmed:24790097;pubmed:21532592;pubmed:24244333;pubmed:25375667;pubmed:26631732;pubmed:26116755;pubmed:25969509;pubmed:26254304;pubmed:23727886;pubmed:16714300	29
FADD	Q13158	8772	RIPK1	Q13546	8737	4	Chromatography;APMS;2Hyb;CoIP	23	pubmed:21183682;pubmed:21737329;pubmed:21620750;pubmed:11854271;pubmed:21458669;pubmed:19373245;pubmed:21052097;pubmed:23972990;pubmed:24577083;pubmed:22864571;pubmed:26186194;pubmed:24098568;pubmed:26972597;pubmed:26865630;pubmed:22848449;pubmed:27560715;pubmed:26733177;pubmed:16585540;pubmed:11464215;pubmed:16227629;pubmed:19524513;pubmed:21525013;pubmed:32296183	27
HSP90AA1	P07900	3320	STIP1	P31948	10963	4	Chromatography;APMS;Xlink;CoIP	23	pubmed:20159553;pubmed:21170051;pubmed:20704274;pubmed:22315411;pubmed:9452498;pubmed:10786835;pubmed:22729780;pubmed:21235734;pubmed:11877417;pubmed:21360678;pubmed:19875381;pubmed:25036637;pubmed:24462205;pubmed:10642522;pubmed:26804907;pubmed:11413142;pubmed:19996313;pubmed:18285346;pubmed:26496610;pubmed:22504172;pubmed:28514442;pubmed:27353360;pubmed:24949977	27
RIPK1	Q13546	8737	FADD	Q13158	8772	4	Chromatography;APMS;2Hyb;CoIP	23	pubmed:21183682;pubmed:21737329;pubmed:21620750;pubmed:11854271;pubmed:21458669;pubmed:19373245;pubmed:21052097;pubmed:23972990;pubmed:24577083;pubmed:22864571;pubmed:26186194;pubmed:24098568;pubmed:26972597;pubmed:26865630;pubmed:22848449;pubmed:27560715;pubmed:26733177;pubmed:16585540;pubmed:11464215;pubmed:16227629;pubmed:19524513;pubmed:21525013;pubmed:32296183	27
CDC42	P60953	998	PAK1	Q13153	5058	6	APMS;2Hyb;Xray;Chromatography;CoIP;Imaging	20	pubmed:12650940;pubmed:20936779;pubmed:9535855;pubmed:10360579;pubmed:10684602;pubmed:10802735;pubmed:16678097;pubmed:24276241;pubmed:23455922;pubmed:18057010;pubmed:15548653;pubmed:10224076;pubmed:21029865;pubmed:12606577;pubmed:12879077;pubmed:19596003;pubmed:21167153;pubmed:7744004;pubmed:8107774;pubmed:11157984	26
RUVBL2	Q9Y230	10856	RUVBL1	Q9Y265	8607	5	Chromatography;APMS;2Hyb;CoIP;CoSed	21	pubmed:20603076;pubmed:18087039;pubmed:17353931;pubmed:19433865;pubmed:17157868;pubmed:17721549;pubmed:10966108;pubmed:17643375;pubmed:17636026;pubmed:11080158;pubmed:10524211;pubmed:18358808;pubmed:20371770;pubmed:25416956;pubmed:25636407;pubmed:28514442;pubmed:28561026;pubmed:16014379;pubmed:32296183;pubmed:29892012;pubmed:16230350	26
SQSTM1	Q13501	8878	KEAP1	Q14145	9817	6	APMS;Chromatography;Imaging;Xray;2Hyb;CoIP	20	pubmed:20452972;pubmed:20421418;pubmed:19615732;pubmed:21482715;pubmed:20495340;pubmed:24011591;pubmed:23242280;pubmed:20378532;pubmed:23117207;pubmed:24322982;pubmed:25505069;pubmed:23795962;pubmed:25416956;pubmed:26043024;pubmed:25939382;pubmed:27631370;pubmed:20173742;pubmed:20562859;pubmed:32296183;pubmed:25910212	26
SQSTM1	Q13501	8878	MAP1LC3B	Q9GZQ8	81631	7	2Hyb;Chromatography;Xray;APMS;Imaging;CoIP;Thermal	19	pubmed:21900206;pubmed:16169070;pubmed:19250911;pubmed:23333919;pubmed:22434781;pubmed:20010802;pubmed:24023838;pubmed:24582747;pubmed:25007327;pubmed:26413874;pubmed:20562859;pubmed:28085563;pubmed:23022382;pubmed:20452972;pubmed:17580304;pubmed:18083104;pubmed:32296183;pubmed:25416956;pubmed:24668264	26
CDC37	Q16543	11140	HSP90AA1	P07900	3320	5	Xray;Chromatography;APMS;CoIP;LUM	20	pubmed:14718169;pubmed:20159553;pubmed:12176997;pubmed:22315411;pubmed:9685350;pubmed:22729780;pubmed:15647277;pubmed:15001580;pubmed:22939624;pubmed:21360678;pubmed:19875381;pubmed:25036637;pubmed:24462205;pubmed:24189400;pubmed:26804907;pubmed:12930845;pubmed:11413142;pubmed:26496610;pubmed:22504172;pubmed:27353360	25
HSP90AA1	P07900	3320	CDC37	Q16543	11140	5	Xray;Chromatography;APMS;CoIP;LUM	20	pubmed:14718169;pubmed:20159553;pubmed:12176997;pubmed:22315411;pubmed:9685350;pubmed:22729780;pubmed:15647277;pubmed:15001580;pubmed:22939624;pubmed:21360678;pubmed:19875381;pubmed:25036637;pubmed:24462205;pubmed:24189400;pubmed:26804907;pubmed:12930845;pubmed:11413142;pubmed:26496610;pubmed:22504172;pubmed:27353360	25
RIPK1	Q13546	8737	TRAF2	Q12933	7186	5	Chromatography;Enzyme;2Hyb;APMS;CoIP	20	pubmed:21282461;pubmed:16603398;pubmed:21810480;pubmed:19815541;pubmed:20577214;pubmed:11479302;pubmed:8702708;pubmed:8612133;pubmed:9020361;pubmed:11181075;pubmed:23972990;pubmed:25716317;pubmed:23007157;pubmed:24434549;pubmed:24735611;pubmed:25416956;pubmed:25882049;pubmed:27768232;pubmed:10795740;pubmed:32296183	25
MAP2K6	P52564	5608	MAP3K7	O43318	6885	2	Enzyme;Chromatography	22	pubmed:14633987;pubmed:20932476;pubmed:19675569;pubmed:11460167;pubmed:10094049;pubmed:10838074;pubmed:17384642;pubmed:12242293;pubmed:16893890;pubmed:12556533;pubmed:17363973;pubmed:17079228;pubmed:17363905;pubmed:10702308;pubmed:15764709;pubmed:23606331;pubmed:26038599;pubmed:12624112;pubmed:23825189;pubmed:12609980;pubmed:15590691;pubmed:21220427	24
PRKN	O60260	5071	PINK1	Q9BXM7	65018	7	APMS;Chromatography;Enzyme;Genetic;Fluorescence;CoIP;Imaging	17	pubmed:19358826;pubmed:19229105;pubmed:22724072;pubmed:19880420;pubmed:20798600;pubmed:19167501;pubmed:23319602;pubmed:24357652;pubmed:19966284;pubmed:26116755;pubmed:26162776;pubmed:17052189;pubmed:25474007;pubmed:25591737;pubmed:23670163;pubmed:23933751;pubmed:20153330	24
TP53	P04637	7157	CDKN1A	P38936	1026	6	2Hyb;Chromatography;Imaging;CoIP;PAGE;Proximity	18	pubmed:21900206;pubmed:11896572;pubmed:12897156;pubmed:17371838;pubmed:25241761;pubmed:23148227;pubmed:22480684;pubmed:23092970;pubmed:21804610;pubmed:24853421;pubmed:21483755;pubmed:12534345;pubmed:18443131;pubmed:16990795;pubmed:19042971;pubmed:15509808;pubmed:26340092;pubmed:16616141	24
TP53	P04637	7157	HDAC1	Q13547	3065	6	Chromatography;APMS;Enzyme;Imaging;Proximity;CoIP	18	pubmed:20633551;pubmed:20075864;pubmed:10777477;pubmed:10521394;pubmed:14976551;pubmed:17827154;pubmed:12426395;pubmed:18765668;pubmed:16697957;pubmed:11313951;pubmed:16107876;pubmed:19011633;pubmed:11099047;pubmed:19303885;pubmed:16959611;pubmed:25241761;pubmed:22266186;pubmed:26539911	24
TP53	P04637	7157	USP7	Q93009	7874	5	Chromatography;APMS;Enzyme;Xray;CoIP	19	pubmed:17268548;pubmed:17380154;pubmed:21170034;pubmed:21845734;pubmed:16845383;pubmed:20816748;pubmed:17525743;pubmed:11923872;pubmed:16474402;pubmed:23388826;pubmed:25283148;pubmed:23382381;pubmed:26238070;pubmed:24462112;pubmed:26460617;pubmed:16402859;pubmed:22084066;pubmed:15916963;pubmed:22653443	24
AKT1	P31749	207	GSK3B	P49841	2932	4	Enzyme;APMS;Chromatography;CoIP	19	pubmed:19995607;pubmed:16009706;pubmed:20856200;pubmed:14645548;pubmed:16123141;pubmed:15470047;pubmed:20682768;pubmed:23824745;pubmed:8524413;pubmed:17428466;pubmed:15688030;pubmed:18505846;pubmed:19713527;pubmed:14701753;pubmed:22337773;pubmed:27563096;pubmed:17693255;pubmed:16282323;pubmed:23010592	23
CDC42	P60953	998	WAS	P42768	7454	9	2Hyb;APMS;Chromatography;Fluorescence;SPR;CD;NMR;Imaging;Wblot	14	pubmed:20936779;pubmed:10713100;pubmed:10724160;pubmed:8625410;pubmed:8643625;pubmed:15075243;pubmed:10360579;pubmed:10684602;pubmed:25502805;pubmed:22252508;pubmed:31515488;pubmed:15361624;pubmed:9660763;pubmed:9422512	23
EIF4EBP1	Q13541	1978	RPTOR	Q8N122	57521	5	Chromatography;APMS;Enzyme;Wblot;CoIP	18	pubmed:12747827;pubmed:16837165;pubmed:16824195;pubmed:12912989;pubmed:12150926;pubmed:16798736;pubmed:15767663;pubmed:12604610;pubmed:22493283;pubmed:21071439;pubmed:17502379;pubmed:18337751;pubmed:18722121;pubmed:12665511;pubmed:24403073;pubmed:18955708;pubmed:15066126;pubmed:19272448	23
GSK3B	P49841	2932	AKT1	P31749	207	4	Enzyme;APMS;Chromatography;CoIP	19	pubmed:19995607;pubmed:16009706;pubmed:20856200;pubmed:14645548;pubmed:16123141;pubmed:15470047;pubmed:20682768;pubmed:23824745;pubmed:8524413;pubmed:17428466;pubmed:15688030;pubmed:18505846;pubmed:19713527;pubmed:14701753;pubmed:22337773;pubmed:27563096;pubmed:17693255;pubmed:16282323;pubmed:23010592	23
RIPK1	Q13546	8737	IKBKG	Q9Y6K9	8517	3	Chromatography;APMS;CoIP	20	pubmed:16603398;pubmed:16543241;pubmed:21113135;pubmed:22099304;pubmed:10880512;pubmed:21458669;pubmed:17702576;pubmed:19373245;pubmed:11262391;pubmed:24735611;pubmed:16547522;pubmed:26802121;pubmed:26740240;pubmed:26865630;pubmed:23746843;pubmed:18212736;pubmed:18029035;pubmed:27929056;pubmed:9927690;pubmed:14653779	23
TP53	P04637	7157	UBE2I	P63279	7329	5	2Hyb;Chromatography;Enzyme;APMS;CoIP	18	pubmed:10961991;pubmed:18624398;pubmed:21829513;pubmed:10380882;pubmed:11853669;pubmed:8921390;pubmed:19684601;pubmed:15327968;pubmed:23202365;pubmed:10562557;pubmed:10788439;pubmed:16442531;pubmed:17060459;pubmed:23772552;pubmed:16122737;pubmed:12565873;pubmed:17709345;pubmed:22214662	23
ADRM1	Q16186	11047	UCHL5	Q9Y5K5	51377	7	Chromatography;APMS;2Hyb;Xray;CoIP;Imaging;CoSed	15	pubmed:16990800;pubmed:16906146;pubmed:17139257;pubmed:20471946;pubmed:19615732;pubmed:25702870;pubmed:26186194;pubmed:24752541;pubmed:21516116;pubmed:25416956;pubmed:18922472;pubmed:28514442;pubmed:19490896;pubmed:31515488;pubmed:27107012	22
HSP90AA1	P07900	3320	NR3C1	P04150	2908	5	Chromatography;APMS;Imaging;Xlink;Display	17	pubmed:15916966;pubmed:9195923;pubmed:9334248;pubmed:10066374;pubmed:10903152;pubmed:12093808;pubmed:8898375;pubmed:8645634;pubmed:8621522;pubmed:8089152;pubmed:20195357;pubmed:19875381;pubmed:24462205;pubmed:14987994;pubmed:26804907;pubmed:16131566;pubmed:24949977	22
HSPA8	P11142	3312	BAG1	Q99933	573	6	2Hyb;APMS;Chromatography;Xray;SPR;Array	16	pubmed:9305631;pubmed:17954934;pubmed:12297498;pubmed:20675402;pubmed:11741305;pubmed:9873016;pubmed:10671488;pubmed:19800331;pubmed:11222862;pubmed:25535373;pubmed:12874020;pubmed:14978028;pubmed:25416956;pubmed:9774640;pubmed:28215707;pubmed:26871637	22
TP53	P04637	7157	UBE3A	Q05086	7337	6	APMS;Chromatography;Enzyme;Xray;SPR;2Hyb	16	pubmed:9688277;pubmed:8380895;pubmed:17131388;pubmed:19364824;pubmed:15001357;pubmed:16493710;pubmed:11027293;pubmed:23040663;pubmed:1661671;pubmed:7708685;pubmed:9450543;pubmed:26789255;pubmed:7724550;pubmed:8090726;pubmed:29426014;pubmed:12620801	22
DDB1	Q16531	1642	DCAF1	Q9Y4B6	9730	5	Chromatography;APMS;Xray;CoSed;CoIP	16	pubmed:16949367;pubmed:20870715;pubmed:19287380;pubmed:19295130;pubmed:18606781;pubmed:17609381;pubmed:25557551;pubmed:21957298;pubmed:24558487;pubmed:26613412;pubmed:25532805;pubmed:25499532;pubmed:17314515;pubmed:27571178;pubmed:24412650;pubmed:22157821	21
PRKDC	P78527	5591	XRCC5	P13010	7520	6	Chromatography;APMS;Enzyme;Xray;Imaging;CoIP	15	pubmed:15520013;pubmed:15758953;pubmed:12393188;pubmed:9312071;pubmed:10446239;pubmed:10750018;pubmed:20023628;pubmed:16857680;pubmed:26496610;pubmed:21679440;pubmed:22404984;pubmed:24098118;pubmed:19303849;pubmed:20085707;pubmed:17308091	21
RIPK1	Q13546	8737	RIPK3	Q9Y572	11035	10	2Hyb;Chromatography;CoIP;Enzyme;APMS;NMR;PAGE;Imaging;CD;Fluorescence	11	pubmed:10339433;pubmed:21903422;pubmed:22864571;pubmed:25882049;pubmed:24098568;pubmed:26786097;pubmed:19524512;pubmed:19524513;pubmed:22265413;pubmed:22265414;pubmed:22817896	21
STUB1	Q9UNE7	10273	STUB1	Q9UNE7	10273	3	Enzyme;Chromatography;APMS	18	pubmed:18485199;pubmed:11743028;pubmed:15538384;pubmed:20146531;pubmed:21518764;pubmed:12574167;pubmed:21358815;pubmed:22842904;pubmed:23560854;pubmed:23990462;pubmed:18988734;pubmed:25258038;pubmed:26330542;pubmed:17426036;pubmed:25684577;pubmed:16714300;pubmed:16207813;pubmed:28134249	21
AKT1	P31749	207	MTOR	P42345	2475	6	Enzyme;APMS;Chromatography;Imaging;Proximity;Complementation	14	pubmed:21045808;pubmed:10910062;pubmed:18566587;pubmed:15718470;pubmed:21177249;pubmed:18505677;pubmed:22084251;pubmed:21343617;pubmed:23872070;pubmed:18566586;pubmed:25241761;pubmed:22337773;pubmed:25792870;pubmed:11438723	20
ARHGEF7	Q14155	8874	PAK1	Q13153	5058	8	2Hyb;Chromatography;Enzyme;CoIP;Fluorescence;LUM;APMS;NMR	12	pubmed:20936779;pubmed:11157752;pubmed:23455922;pubmed:16407834;pubmed:28514442;pubmed:17392278;pubmed:29997244;pubmed:31980649;pubmed:32203420;pubmed:16628223;pubmed:16101281;pubmed:16492808	20
PCNA	P12004	5111	POLH	Q9Y253	5429	4	Chromatography;2Hyb;APMS;Fluorescence	16	pubmed:15149598;pubmed:20159558;pubmed:21791603;pubmed:21855803;pubmed:11585903;pubmed:20129057;pubmed:23388460;pubmed:25766642;pubmed:23042605;pubmed:23345618;pubmed:23761444;pubmed:24474685;pubmed:15342632;pubmed:16763556;pubmed:27770570;pubmed:26988343	20
RIPK1	Q13546	8737	TNF	P01375	7124	3	Chromatography;APMS;CoIP	17	pubmed:20005846;pubmed:16603398;pubmed:12753742;pubmed:21620750;pubmed:22099304;pubmed:21331077;pubmed:22675546;pubmed:23032187;pubmed:24726327;pubmed:24980434;pubmed:26670046;pubmed:25911380;pubmed:27560715;pubmed:27458237;pubmed:12887920;pubmed:22028622;pubmed:23815148	20
TP53	P04637	7157	ATM	Q13315	472	3	Enzyme;APMS;Genetic	17	pubmed:11459832;pubmed:15064416;pubmed:17409407;pubmed:15632067;pubmed:15159397;pubmed:9843217;pubmed:9135004;pubmed:21383020;pubmed:19965871;pubmed:23907539;pubmed:10713094;pubmed:10744722;pubmed:15790808;pubmed:10608806;pubmed:25086746;pubmed:24469230;pubmed:14744854	20
YWHAB	P31946	7529	RAF1	P04049	5894	4	2Hyb;APMS;Chromatography;CoIP	16	pubmed:12620389;pubmed:7644510;pubmed:8702721;pubmed:12360521;pubmed:10620507;pubmed:10848612;pubmed:16041367;pubmed:24255178;pubmed:25852190;pubmed:16093354;pubmed:11697890;pubmed:28514442;pubmed:31980649;pubmed:7882972;pubmed:7935795;pubmed:8085158	20
AGO2	Q9UKV8	27161	DICER1	Q9UPY3	23405	6	Chromatography;APMS;2Hyb;Enzyme;CoIP;CoSed	13	pubmed:14749716;pubmed:12526743;pubmed:16357216;pubmed:19716330;pubmed:23143396;pubmed:24778252;pubmed:26496610;pubmed:23661684;pubmed:21858095;pubmed:23741051;pubmed:23622242;pubmed:25446899;pubmed:17932509	19
AKT1	P31749	207	RICTOR	Q6R327	253260	5	Enzyme;Chromatography;APMS;Imaging;Proximity	14	pubmed:18566587;pubmed:16603397;pubmed:15718470;pubmed:22990118;pubmed:21177249;pubmed:21339740;pubmed:21343617;pubmed:19402821;pubmed:25241761;pubmed:22337773;pubmed:17545609;pubmed:18566586;pubmed:16919458;pubmed:18411301	19
GSK3B	P49841	2932	MAPT	P10636	4137	4	Enzyme;Chromatography;APMS;CoIP	15	pubmed:14612456;pubmed:9546672;pubmed:17512525;pubmed:12048243;pubmed:9771888;pubmed:22965877;pubmed:10090741;pubmed:21985244;pubmed:12387894;pubmed:19014373;pubmed:17078951;pubmed:19527721;pubmed:15073173;pubmed:15522877;pubmed:24165324	19
HSP90AA1	P07900	3320	ERBB2	P04626	2064	5	Chromatography;LUM;Proximity;APMS;Complementation	14	pubmed:18655187;pubmed:17239458;pubmed:12006493;pubmed:20159553;pubmed:21503962;pubmed:22315411;pubmed:11071886;pubmed:22939624;pubmed:26804907;pubmed:16144943;pubmed:25036637;pubmed:20558745;pubmed:24189400;pubmed:24658140	19
HSP90AA1	P07900	3320	HIF1A	Q16665	3091	4	Chromatography;APMS;2Hyb;SPR	15	pubmed:16951198;pubmed:16507982;pubmed:15147973;pubmed:14726529;pubmed:17237281;pubmed:20724477;pubmed:21413014;pubmed:17244529;pubmed:9079689;pubmed:15319539;pubmed:18538669;pubmed:20668552;pubmed:23722539;pubmed:19491109;pubmed:26517842	19
HSP90AA1	P07900	3320	RAF1	P04049	5894	3	Chromatography;LUM;CoIP	16	pubmed:20039095;pubmed:17409432;pubmed:20159553;pubmed:16504566;pubmed:8408024;pubmed:19011619;pubmed:17699868;pubmed:8962087;pubmed:16330544;pubmed:15618521;pubmed:22939624;pubmed:16093354;pubmed:23118896;pubmed:24462205;pubmed:25036637;pubmed:31980649	19
MAPT	P10636	4137	GSK3B	P49841	2932	4	Enzyme;Chromatography;APMS;CoIP	15	pubmed:14612456;pubmed:9546672;pubmed:17512525;pubmed:12048243;pubmed:9771888;pubmed:22965877;pubmed:10090741;pubmed:21985244;pubmed:12387894;pubmed:19014373;pubmed:17078951;pubmed:19527721;pubmed:15073173;pubmed:15522877;pubmed:24165324	19
PPP1CA	P62136	5499	PPP1R8	Q12972	5511	5	Chromatography;APMS;2Hyb;CoIP;Proximity	14	pubmed:20671031;pubmed:20516061;pubmed:12788942;pubmed:10637318;pubmed:22365833;pubmed:26186194;pubmed:15231748;pubmed:27880917;pubmed:28514442;pubmed:27173435;pubmed:25593058;pubmed:32296183;pubmed:28330616;pubmed:18842582	19
PPP1R8	Q12972	5511	PPP1CA	P62136	5499	5	Chromatography;APMS;2Hyb;CoIP;Proximity	14	pubmed:20671031;pubmed:20516061;pubmed:12788942;pubmed:10637318;pubmed:22365833;pubmed:26186194;pubmed:15231748;pubmed:27880917;pubmed:28514442;pubmed:27173435;pubmed:25593058;pubmed:32296183;pubmed:28330616;pubmed:18842582	19
SNCA	P37840	6622	SNCAIP	Q9Y6H5	9627	9	2Hyb;APMS;Xray;Chromatography;Fluorescence;CoIP;NMR;Xlink;Imaging	10	pubmed:12044636;pubmed:19762560;pubmed:15944382;pubmed:11331421;pubmed:10319874;pubmed:11742726;pubmed:15894486;pubmed:14645218;pubmed:16365047;pubmed:25861987	19
STUB1	Q9UNE7	10273	UBE2D3	P61077	7323	2	APMS;Chromatography	17	pubmed:11743028;pubmed:21518764;pubmed:19713937;pubmed:20618441;pubmed:21625540;pubmed:19913553;pubmed:20704274;pubmed:20675402;pubmed:20943656;pubmed:24043303;pubmed:23625928;pubmed:25258038;pubmed:19153604;pubmed:26280536;pubmed:23865999;pubmed:22551455;pubmed:28059128	19
TP53	P04637	7157	KAT2B	Q92831	8850	5	Chromatography;Enzyme;2Hyb;APMS;CoIP	14	pubmed:17977830;pubmed:20589832;pubmed:12068014;pubmed:16537920;pubmed:16678111;pubmed:14614455;pubmed:19680552;pubmed:9891054;pubmed:9744860;pubmed:12501250;pubmed:15965232;pubmed:10490106;pubmed:17189186;pubmed:16959611	19
YWHAZ	P63104	7534	BAD	Q92934	572	7	2Hyb;Chromatography;APMS;Proximity;CoIP;Imaging;SPR	12	pubmed:20936779;pubmed:21076048;pubmed:11410287;pubmed:21988832;pubmed:19427857;pubmed:25770209;pubmed:19667065;pubmed:11697890;pubmed:23397142;pubmed:28514442;pubmed:31980649;pubmed:11526496	19
CDC42	P60953	998	IQGAP1	P46940	8826	5	APMS;Chromatography;CoIP;Xlink;Imaging	13	pubmed:8798539;pubmed:12110184;pubmed:8670801;pubmed:9182573;pubmed:9535855;pubmed:15655247;pubmed:26496610;pubmed:21876773;pubmed:12377780;pubmed:31980649;pubmed:12745076;pubmed:18809683;pubmed:8702968	18
MAP2K3	P46734	5606	MAPK14	Q16539	1432	5	Chromatography;Enzyme;Fluorescence;CoIP;APMS	13	pubmed:17255949;pubmed:11279118;pubmed:20213747;pubmed:23602568;pubmed:26186194;pubmed:9162092;pubmed:23904011;pubmed:28514442;pubmed:12589052;pubmed:9841871;pubmed:7839144;pubmed:12384504;pubmed:31980649	18
RBBP7	Q16576	5931	HDAC1	Q13547	3065	3	Chromatography;APMS;CoIP	15	pubmed:9790534;pubmed:10471499;pubmed:9150135;pubmed:12920132;pubmed:19686092;pubmed:9885572;pubmed:11102443;pubmed:26186194;pubmed:21258344;pubmed:25885317;pubmed:26496610;pubmed:23752268;pubmed:28514442;pubmed:27705803;pubmed:19703393	18
TP53	P04637	7157	TP53BP1	Q12888	7158	6	Xray;Imaging;Chromatography;APMS;2Hyb;CoIP	12	pubmed:20307547;pubmed:12110597;pubmed:15364958;pubmed:14978302;pubmed:15611139;pubmed:11877378;pubmed:12351827;pubmed:8016121;pubmed:26022179;pubmed:22084066;pubmed:27546791;pubmed:22653443	18
TRADD	Q15628	8717	TRAF2	Q12933	7186	5	Chromatography;Xray;APMS;2Hyb;CoIP	13	pubmed:19815541;pubmed:10892748;pubmed:10911999;pubmed:11479302;pubmed:8702708;pubmed:8565075;pubmed:9020361;pubmed:14743216;pubmed:11181075;pubmed:12796506;pubmed:27768232;pubmed:18439848;pubmed:32296183	18
YWHAQ	P27348	10971	RAF1	P04049	5894	4	Chromatography;APMS;CoIP;SPR	14	pubmed:17353931;pubmed:10757792;pubmed:8663231;pubmed:10620507;pubmed:16041367;pubmed:15618521;pubmed:16093354;pubmed:7479742;pubmed:25852190;pubmed:11697890;pubmed:14688280;pubmed:28514442;pubmed:31980649;pubmed:7760835	18
MSH2	P43246	4436	MSH6	P52701	2956	6	Chromatography;APMS;Imaging;Proximity;CoIP;2Hyb	11	pubmed:14657349;pubmed:10748159;pubmed:9774676;pubmed:10029069;pubmed:8942985;pubmed:19377479;pubmed:9428522;pubmed:26496610;pubmed:25241761;pubmed:15064730;pubmed:10856833	17
NUP107	P57740	57122	NUP133	Q8WUM0	55746	7	Chromatography;2Hyb;Imaging;Xray;Proximity;CoIP;Fluorescence	10	pubmed:15146057;pubmed:11564755;pubmed:17363900;pubmed:19674973;pubmed:17360435;pubmed:24927568;pubmed:26496610;pubmed:20676042;pubmed:27173435;pubmed:27194810	17
NUP133	Q8WUM0	55746	NUP107	P57740	57122	7	2Hyb;Chromatography;Imaging;Xray;Proximity;CoIP;Fluorescence	10	pubmed:11564755;pubmed:15146057;pubmed:17363900;pubmed:19674973;pubmed:17360435;pubmed:24927568;pubmed:26496610;pubmed:20676042;pubmed:27173435;pubmed:27194810	17
PCNA	P12004	5111	RAD18	Q9NS91	56852	3	Enzyme;APMS;Chromatography	14	pubmed:21858012;pubmed:20675655;pubmed:17720710;pubmed:20600238;pubmed:20064529;pubmed:15359278;pubmed:22904075;pubmed:24958773;pubmed:26170230;pubmed:23345618;pubmed:21227930;pubmed:21967848;pubmed:17108083;pubmed:18245774	17
PPP2R2A	P63151	5520	PPP2R1A	P30153	5518	4	Chromatography;APMS;CoIP;Proximity	13	pubmed:19156129;pubmed:17540176;pubmed:18782753;pubmed:12370081;pubmed:17632056;pubmed:23443559;pubmed:26496610;pubmed:27173435;pubmed:19293187;pubmed:15761952;pubmed:28330616;pubmed:20711181;pubmed:17245430	17
RAC1	P63000	5879	ARHGDIA	P52565	396	5	2Hyb;Chromatography;APMS;Xray;CoIP	12	pubmed:11513579;pubmed:11368848;pubmed:17353931;pubmed:21900206;pubmed:11513578;pubmed:10673424;pubmed:22393046;pubmed:19961560;pubmed:27173435;pubmed:31980649;pubmed:22157745;pubmed:17245428	17
SQSTM1	Q13501	8878	PRKCZ	Q05513	5590	4	Chromatography;APMS;CoIP;2Hyb	13	pubmed:10747026;pubmed:15143057;pubmed:11755531;pubmed:20979579;pubmed:20974803;pubmed:23023376;pubmed:12887891;pubmed:15870274;pubmed:25852190;pubmed:28514442;pubmed:19850933;pubmed:9566925;pubmed:31980649	17
SQSTM1	Q13501	8878	TRAF6	Q9Y4K3	7189	4	Imaging;Chromatography;CoIP;Enzyme	13	pubmed:19903815;pubmed:19201866;pubmed:10747026;pubmed:15340068;pubmed:23911927;pubmed:20974803;pubmed:16874300;pubmed:15870274;pubmed:26279575;pubmed:23017601;pubmed:18382763;pubmed:16079148;pubmed:11244088	17
TP53	P04637	7157	CUL7	Q14999	9820	5	Chromatography;APMS;2Hyb;NMR;CoIP	12	pubmed:16547496;pubmed:17229476;pubmed:17298945;pubmed:16875676;pubmed:17942889;pubmed:17332328;pubmed:26186194;pubmed:23443559;pubmed:24711643;pubmed:25609649;pubmed:28514442;pubmed:22653443	17
TP53	P04637	7157	PML	P29590	5371	6	Chromatography;APMS;Enzyme;Imaging;Proximity;CoIP	11	pubmed:14976551;pubmed:12915590;pubmed:20972456;pubmed:21057547;pubmed:11025664;pubmed:11080164;pubmed:16007146;pubmed:22869143;pubmed:15375079;pubmed:25241761;pubmed:12006491	17
TP53	P04637	7157	SP1	P08047	6667	4	Chromatography;APMS;Imaging;CoIP	13	pubmed:20570896;pubmed:8463313;pubmed:18765668;pubmed:16740634;pubmed:15674334;pubmed:12665570;pubmed:9492043;pubmed:15710382;pubmed:9685344;pubmed:15574328;pubmed:23650532;pubmed:21325822;pubmed:19846904	17
AGO2	Q9UKV8	27161	TNRC6B	Q9UPQ9	23112	8	APMS;Chromatography;NMR;Array;Fluorescence;CoIP;Xlink;Imaging	8	pubmed:17891150;pubmed:19838187;pubmed:19383768;pubmed:24778252;pubmed:19470757;pubmed:24043833;pubmed:17932509;pubmed:19716330	16
AKT1	P31749	207	MDM2	Q00987	4193	4	Enzyme;Chromatography;Imaging;Proximity	12	pubmed:11923280;pubmed:11715018;pubmed:12145204;pubmed:21930127;pubmed:20856200;pubmed:15527798;pubmed:18332867;pubmed:25241761;pubmed:11504915;pubmed:15169778;pubmed:23397142;pubmed:19166854	16
ATRX	P46100	546	DAXX	Q9UER7	1616	4	APMS;Chromatography;Imaging;CoIP	12	pubmed:14990586;pubmed:12953102;pubmed:20147399;pubmed:15252119;pubmed:23135716;pubmed:23329831;pubmed:23222847;pubmed:25416818;pubmed:27029610;pubmed:26496610;pubmed:24651726;pubmed:22102817	16
CDC42	P60953	998	TNK2	Q07912	10188	6	2Hyb;Chromatography;Xray;APMS;Imaging;NMR	10	pubmed:20936779;pubmed:20086093;pubmed:11394904;pubmed:11157984;pubmed:16052498;pubmed:10360579;pubmed:15123659;pubmed:10684602;pubmed:24413169;pubmed:21311754	16
DNM1	Q05193	1759	GRB2	P62993	2885	6	APMS;Chromatography;Wblot;Array;CoIP;SPR	10	pubmed:8119878;pubmed:9009162;pubmed:19380743;pubmed:21706016;pubmed:17244534;pubmed:15834155;pubmed:28514442;pubmed:10206341;pubmed:17474147;pubmed:31980649	16
HSP90AA1	P07900	3320	AHSA1	O95433	10598	4	Chromatography;Genetic;APMS;2Hyb	12	pubmed:20159553;pubmed:22315411;pubmed:12504007;pubmed:20226818;pubmed:19875381;pubmed:25036637;pubmed:24462205;pubmed:26804907;pubmed:22504172;pubmed:26693507;pubmed:27353360;pubmed:12604615	16
HSP90AA1	P07900	3320	PPP5C	P53041	5536	4	Chromatography;APMS;CoIP;Proximity	12	pubmed:15383005;pubmed:9195923;pubmed:21235734;pubmed:21360678;pubmed:20661446;pubmed:19875381;pubmed:25036637;pubmed:19740745;pubmed:26496610;pubmed:27880917;pubmed:27353360;pubmed:28330616	16
KPNB1	Q14974	3837	RAN	P62826	5901	4	Chromatography;APMS;Wblot;CoIP	12	pubmed:20658144;pubmed:10037787;pubmed:9135132;pubmed:9102465;pubmed:10779340;pubmed:10944119;pubmed:9045717;pubmed:9214382;pubmed:26496610;pubmed:11024021;pubmed:8909533;pubmed:28514442	16
LGALS8	O00214	3964	CALCOCO2	Q13137	10241	5	2Hyb;APMS;Xray;Chromatography;CoIP	11	pubmed:16189514;pubmed:23511477;pubmed:25416956;pubmed:26186194;pubmed:25771791;pubmed:23386746;pubmed:28514442;pubmed:27693506;pubmed:29892012;pubmed:31515488;pubmed:32296183	16
PPP1R8	Q12972	5511	PPP1CC	P36873	5501	5	Chromatography;APMS;2Hyb;CoIP;Proximity	11	pubmed:20516061;pubmed:11104670;pubmed:21382349;pubmed:23080069;pubmed:26186194;pubmed:26496610;pubmed:27880917;pubmed:28514442;pubmed:24366813;pubmed:32296183;pubmed:28330616	16
RHOA	P61586	387	RTKN	Q9BST9	6242	2	APMS;Chromatography	14	pubmed:12593858;pubmed:19805522;pubmed:15075243;pubmed:19696020;pubmed:26825171;pubmed:22693251;pubmed:14749388;pubmed:19147496;pubmed:16449524;pubmed:12879077;pubmed:18256687;pubmed:19944695;pubmed:22621765;pubmed:22705156	16
SQSTM1	Q13501	8878	GABARAPL2	P60520	11345	4	2Hyb;Chromatography;APMS;CoIP	12	pubmed:21900206;pubmed:16189514;pubmed:21460636;pubmed:19250911;pubmed:24582747;pubmed:25416956;pubmed:21516116;pubmed:20562859;pubmed:23022382;pubmed:17580304;pubmed:17353931;pubmed:32296183	16
STUB1	Q9UNE7	10273	TP53	P04637	7157	3	Chromatography;Enzyme;APMS	13	pubmed:18223694;pubmed:20618441;pubmed:22254155;pubmed:21268072;pubmed:23134341;pubmed:25144556;pubmed:26330542;pubmed:25543083;pubmed:17666403;pubmed:15911628;pubmed:15001357;pubmed:27807478;pubmed:27775703	16
STUB1	Q9UNE7	10273	UBE2D2	P62837	7322	2	APMS;Enzyme	14	pubmed:21518764;pubmed:11676916;pubmed:15911628;pubmed:21358815;pubmed:19237536;pubmed:16275660;pubmed:15936278;pubmed:15447663;pubmed:20466727;pubmed:20675402;pubmed:23973223;pubmed:22350907;pubmed:25684577;pubmed:28134249	16
TP53	P04637	7157	CUL9	Q8IWT3	23113	4	Chromatography;APMS;2Hyb;CoIP	12	pubmed:17380154;pubmed:12526791;pubmed:17229476;pubmed:21487039;pubmed:16875676;pubmed:18230339;pubmed:17332328;pubmed:26186194;pubmed:23443559;pubmed:25609649;pubmed:28514442;pubmed:22653443	16
TP53	P04637	7157	RCHY1	Q96PM5	25898	6	Enzyme;Chromatography;APMS;2Hyb;CoIP;Imaging	10	pubmed:19483087;pubmed:17568776;pubmed:12654245;pubmed:21791603;pubmed:21084285;pubmed:19043414;pubmed:20452352;pubmed:25116336;pubmed:24367557;pubmed:21988832	16
TP53	P04637	7157	STUB1	Q9UNE7	10273	3	Chromatography;Enzyme;APMS	13	pubmed:18223694;pubmed:20618441;pubmed:22254155;pubmed:21268072;pubmed:23134341;pubmed:25144556;pubmed:26330542;pubmed:25543083;pubmed:17666403;pubmed:15911628;pubmed:15001357;pubmed:27807478;pubmed:27775703	16
YWHAQ	P27348	10971	HDAC4	P56524	9759	5	2Hyb;Chromatography;APMS;Xray;CoIP	11	pubmed:15964851;pubmed:11470791;pubmed:15161933;pubmed:17470459;pubmed:23444366;pubmed:23393134;pubmed:23752268;pubmed:22649097;pubmed:22466704;pubmed:28514442;pubmed:18045992	16
AGO2	Q9UKV8	27161	TNRC6A	Q8NDV7	27327	5	APMS;Chromatography;Imaging;CoIP;Proximity	10	pubmed:17938239;pubmed:19716330;pubmed:19383768;pubmed:24778252;pubmed:19470757;pubmed:28877994;pubmed:23090477;pubmed:21840310;pubmed:28683311;pubmed:19324964	15
EMD	P50402	2010	LMNA	P02545	4000	5	2Hyb;Chromatography;APMS;Proximity;SPR	10	pubmed:12755701;pubmed:12670476;pubmed:11173535;pubmed:10673356;pubmed:17620012;pubmed:24927568;pubmed:22412018;pubmed:29568061;pubmed:11587540;pubmed:11313760	15
FADD	Q13158	8772	TNFSF10	P50591	8743	3	Chromatography;CoIP;APMS	12	pubmed:22585859;pubmed:21822306;pubmed:22266862;pubmed:10894161;pubmed:16227629;pubmed:19427028;pubmed:20097879;pubmed:21525171;pubmed:21459798;pubmed:12198154;pubmed:23678861;pubmed:10894160	15
HSP90AA1	P07900	3320	EGFR	P00533	1956	5	Chromatography;2Hyb;Complementation;APMS;CoIP	10	pubmed:12006493;pubmed:23956138;pubmed:16024644;pubmed:12471035;pubmed:25402006;pubmed:24658140;pubmed:16849543;pubmed:24189400;pubmed:20029029;pubmed:31980649	15
HSP90AA1	P07900	3320	LRRK2	Q5S007	120892	3	Chromatography;Enzyme;CoIP	12	pubmed:19536328;pubmed:20642453;pubmed:20949042;pubmed:17400507;pubmed:18367605;pubmed:19826009;pubmed:22612223;pubmed:16321986;pubmed:26355680;pubmed:31046837;pubmed:24947832;pubmed:23075850	15
HSP90AB1	P08238	3326	EGFR	P00533	1956	6	Chromatography;2Hyb;Complementation;APMS;LUM;CoIP	9	pubmed:23956138;pubmed:12471035;pubmed:25402006;pubmed:24658140;pubmed:24189400;pubmed:20029029;pubmed:22939624;pubmed:31980649;pubmed:15657067	15
HSPA8	P11142	3312	EGFR	P00533	1956	6	Complementation;Chromatography;2Hyb;APMS;LUM;CoIP	9	pubmed:20029029;pubmed:23956138;pubmed:12471035;pubmed:25402006;pubmed:24189400;pubmed:24658140;pubmed:28065597;pubmed:31980649;pubmed:15657067	15
LMNB1	P20700	4001	LMNA	P02545	4000	7	2Hyb;Chromatography;Proximity;Fluorescence;LUM;APMS;Xlink	8	pubmed:11792809;pubmed:19727227;pubmed:21988832;pubmed:22412018;pubmed:21346760;pubmed:29997244;pubmed:29568061;pubmed:30021884	15
MAP2K7	O14733	5609	MAPK8	P45983	5599	7	Chromatography;Enzyme;Genetic;APMS;Imaging;CoIP;Proximity	8	pubmed:10713157;pubmed:9207092;pubmed:16533805;pubmed:12821118;pubmed:24975362;pubmed:13130464;pubmed:25241761;pubmed:25284480	15
MBP	P02686	4155	MAPK1	P28482	5594	2	Enzyme;Chromatography	13	pubmed:14530346;pubmed:10958680;pubmed:10371216;pubmed:11258664;pubmed:11570821;pubmed:8846788;pubmed:17906618;pubmed:12588875;pubmed:22778266;pubmed:10978313;pubmed:11983899;pubmed:12944901;pubmed:17255944	15
PCNA	P12004	5111	POLD3	Q15054	10714	7	Chromatography;APMS;Wblot;Fluorescence;2Hyb;CoIP;Imaging	8	pubmed:16000169;pubmed:11328591;pubmed:11595739;pubmed:12171929;pubmed:16510448;pubmed:24695737;pubmed:26496610;pubmed:16763556	15
PCNA	P12004	5111	RFC1	P35251	5981	4	Chromatography;APMS;Wblot;CoIP	11	pubmed:12400013;pubmed:10353443;pubmed:12192049;pubmed:8861969;pubmed:8999859;pubmed:12171929;pubmed:9649448;pubmed:9092549;pubmed:15225546;pubmed:24958773;pubmed:26496610	15
RAC1	P63000	5879	IQGAP1	P46940	8826	4	APMS;Chromatography;CoIP;Imaging	11	pubmed:8798539;pubmed:12110184;pubmed:8670801;pubmed:9535855;pubmed:19961560;pubmed:27173435;pubmed:28007913;pubmed:15217908;pubmed:31980649;pubmed:23982733;pubmed:18809683	15
RANBP2	P49792	5903	UBE2I	P63279	7329	5	Chromatography;2Hyb;APMS;Xray;CoIP	10	pubmed:17353931;pubmed:20936779;pubmed:12192048;pubmed:11709548;pubmed:22194619;pubmed:26261240;pubmed:26496610;pubmed:22464730;pubmed:15608651;pubmed:28514442	15
SQSTM1	Q13501	8878	PRKCI	P41743	5584	5	Chromatography;2Hyb;APMS;Fluorescence;CoIP	10	pubmed:14676191;pubmed:9566925;pubmed:20808283;pubmed:12813044;pubmed:26043024;pubmed:26187466;pubmed:16861740;pubmed:20562859;pubmed:31980649;pubmed:32296183	15
TP53	P04637	7157	DAXX	Q9UER7	1616	6	Chromatography;2Hyb;APMS;Imaging;CoIP;Proximity	9	pubmed:16845383;pubmed:12954772;pubmed:12482984;pubmed:21482821;pubmed:15364927;pubmed:15339933;pubmed:23038753;pubmed:25241761;pubmed:14557665	15
TP53	P04637	7157	SIRT1	Q96EB6	23411	4	Chromatography;Enzyme;APMS;CoIP	11	pubmed:21245319;pubmed:18235502;pubmed:21149449;pubmed:22389628;pubmed:18235501;pubmed:12006491;pubmed:17964266;pubmed:22689577;pubmed:18753379;pubmed:15205477;pubmed:11672523	15
YWHAB	P31946	7529	TSC2	P49815	7249	4	Chromatography;2Hyb;CoIP;APMS	11	pubmed:12582162;pubmed:12468542;pubmed:12364343;pubmed:12176984;pubmed:16636147;pubmed:15324660;pubmed:24255178;pubmed:28514442;pubmed:17353931;pubmed:20169078;pubmed:12438239	15
AKT1	P31749	207	BAD	Q92934	572	5	APMS;Chromatography;Enzyme;Imaging;Proximity	9	pubmed:11500364;pubmed:15998799;pubmed:11994280;pubmed:10358075;pubmed:23085457;pubmed:15722337;pubmed:15784622;pubmed:25241761;pubmed:19667065	14
AKT1	P31749	207	TCL1A	P56279	8115	5	Chromatography;APMS;2Hyb;CoIP;Fluorescence	9	pubmed:10983986;pubmed:11707444;pubmed:12009899;pubmed:25416956;pubmed:10716693;pubmed:29997244;pubmed:31515488;pubmed:26871637;pubmed:25910212	14
CDC37	Q16543	11140	CDK4	P11802	1019	5	Chromatography;APMS;2Hyb;Complementation;CoIP	9	pubmed:17353931;pubmed:8703009;pubmed:9150368;pubmed:8666233;pubmed:26186194;pubmed:25036637;pubmed:24189400;pubmed:21675959;pubmed:28514442	14
FADD	Q13158	8772	CFLAR	O15519	8837	4	Chromatography;APMS;2Hyb;CoIP	10	pubmed:9208847;pubmed:9228018;pubmed:9326610;pubmed:17047155;pubmed:20829884;pubmed:21737330;pubmed:26972597;pubmed:22322857;pubmed:27321185;pubmed:12220669	14
FADD	Q13158	8772	FADD	Q13158	8772	5	Chromatography;APMS;CoIP;Fluorescence;2Hyb	9	pubmed:27321185;pubmed:9774341;pubmed:16762833;pubmed:16410793;pubmed:25502805;pubmed:31515488;pubmed:32296183;pubmed:8681376;pubmed:7536190	14
HSP90AA1	P07900	3320	AR	P10275	367	3	Chromatography;APMS;2Hyb	11	pubmed:17974989;pubmed:1540595;pubmed:21157430;pubmed:19706771;pubmed:1525041;pubmed:19805354;pubmed:17353003;pubmed:20048054;pubmed:26196320;pubmed:26342197;pubmed:27903893	14
HSP90AA1	P07900	3320	FKBP5	Q13451	2289	4	APMS;Chromatography;CoIP;Xray	10	pubmed:21170051;pubmed:9001212;pubmed:21235734;pubmed:21360678;pubmed:20661446;pubmed:19875381;pubmed:25036637;pubmed:10642522;pubmed:20048054;pubmed:29079741	14
PCNA	P12004	5111	POLD1	P28340	5424	4	Chromatography;APMS;Wblot;CoIP	10	pubmed:14988403;pubmed:15805117;pubmed:20227374;pubmed:11328591;pubmed:12403614;pubmed:12171929;pubmed:16510448;pubmed:24768535;pubmed:24958773;pubmed:26496610	14
PPP1CA	P62136	5499	PPP1R13B	Q96KQ4	23368	5	2Hyb;Chromatography;CoIP;APMS;Proximity	9	pubmed:22321011;pubmed:24366813;pubmed:26186194;pubmed:15231748;pubmed:27880917;pubmed:28514442;pubmed:32296183;pubmed:28330616;pubmed:21998301	14
PPP1CA	P62136	5499	PPP1R2	P41236	5504	6	2Hyb;Chromatography;CoIP;APMS;Proximity;FB	8	pubmed:22321011;pubmed:26186194;pubmed:27880917;pubmed:28514442;pubmed:27173435;pubmed:25593058;pubmed:28330616;pubmed:10807923	14
PPP1CA	P62136	5499	PPP1R9B	Q96SB3	84687	4	Chromatography;APMS;2Hyb;CoIP	10	pubmed:10194355;pubmed:22321011;pubmed:19094064;pubmed:26186194;pubmed:15231748;pubmed:27880917;pubmed:28514442;pubmed:25593058;pubmed:25785436;pubmed:28330616	14
PPP1CA	P62136	5499	TP53BP2	Q13625	7159	5	2Hyb;Chromatography;CoIP;APMS;Proximity	9	pubmed:22321011;pubmed:21189257;pubmed:24366813;pubmed:26186194;pubmed:15231748;pubmed:28514442;pubmed:27880917;pubmed:28330616;pubmed:21998301	14
PRKACA	P17612	5566	PRKAR2B	P31323	5577	6	Chromatography;Enzyme;CoIP;Complementation;APMS;2Hyb	8	pubmed:26186194;pubmed:23455922;pubmed:21795691;pubmed:26496610;pubmed:28514442;pubmed:24605759;pubmed:32296183;pubmed:27107012	14
PSMD2	Q13200	5708	PSMC1	P62191	5700	5	APMS;2Hyb;Chromatography;CoSed;CoIP	9	pubmed:10625621;pubmed:16189514;pubmed:19060904;pubmed:25416956;pubmed:26496610;pubmed:28514442;pubmed:19490896;pubmed:22901813;pubmed:32296183	14
SQSTM1	Q13501	8878	GABARAP	O95166	11337	5	Chromatography;Imaging;APMS;CoIP;2Hyb	9	pubmed:19250911;pubmed:24582747;pubmed:25126726;pubmed:26413874;pubmed:20562859;pubmed:23022382;pubmed:17580304;pubmed:20452972;pubmed:32296183	14
SQSTM1	Q13501	8878	GABARAPL1	Q9H0R8	23710	5	2Hyb;Chromatography;Imaging;APMS;CoIP	9	pubmed:16189514;pubmed:21617041;pubmed:19250911;pubmed:21691068;pubmed:25416956;pubmed:20562859;pubmed:23022382;pubmed:17580304;pubmed:32296183	14
SQSTM1	Q13501	8878	NBR1	Q14596	4077	5	Chromatography;2Hyb;APMS;CoIP;Imaging	9	pubmed:21935636;pubmed:15802564;pubmed:20808283;pubmed:12813044;pubmed:24879152;pubmed:25007327;pubmed:16861740;pubmed:20562859;pubmed:19250911	14
STUB1	Q9UNE7	10273	UBE2N	P61088	7334	4	APMS;Chromatography;CoIP;Enzyme	10	pubmed:16307917;pubmed:20146531;pubmed:21518764;pubmed:24023840;pubmed:25036637;pubmed:25225294;pubmed:17426036;pubmed:18678647;pubmed:24145445;pubmed:25260751	14
TP53	P04637	7157	MAPK8	P45983	5599	5	Enzyme;APMS;Chromatography;2Hyb;CoIP	9	pubmed:9724739;pubmed:19651615;pubmed:15538975;pubmed:9393873;pubmed:11108663;pubmed:18813780;pubmed:12514174;pubmed:9732264;pubmed:10706102	14
TRADD	Q15628	8717	TNF	P01375	7124	3	Chromatography;APMS;CoIP	11	pubmed:20005846;pubmed:16603398;pubmed:12887920;pubmed:12753742;pubmed:15485837;pubmed:22099304;pubmed:24980434;pubmed:23732909;pubmed:27458237;pubmed:19287455;pubmed:21822306	14
YWHAE	P62258	7531	YWHAZ	P63104	7534	5	2Hyb;Chromatography;CoIP;Imaging;APMS	9	pubmed:20936779;pubmed:19766566;pubmed:17979178;pubmed:21988832;pubmed:26496610;pubmed:28514442;pubmed:31980649;pubmed:20618440;pubmed:16376338	14
YWHAH	Q04917	7533	RAF1	P04049	5894	3	Chromatography;APMS;CoIP	11	pubmed:11969417;pubmed:8702721;pubmed:10620507;pubmed:16041367;pubmed:25852190;pubmed:26496610;pubmed:16093354;pubmed:11697890;pubmed:17979178;pubmed:28514442;pubmed:31980649	14
YWHAZ	P63104	7534	YWHAE	P62258	7531	5	2Hyb;Chromatography;CoIP;Imaging;APMS	9	pubmed:20936779;pubmed:19766566;pubmed:17979178;pubmed:21988832;pubmed:26496610;pubmed:28514442;pubmed:31980649;pubmed:20618440;pubmed:16376338	14
DDB1	Q16531	1642	CUL4B	Q13620	8450	4	Chromatography;CoIP;APMS;CHIP	9	pubmed:18593899;pubmed:16964240;pubmed:17041588;pubmed:16949367;pubmed:16678110;pubmed:19651607;pubmed:21145461;pubmed:26496610;pubmed:23238014	13
DNM1	Q05193	1759	AMPH	P49418	273	5	APMS;Chromatography;SPR;Array;ELISA	8	pubmed:9348539;pubmed:9280305;pubmed:9341169;pubmed:9148966;pubmed:11877424;pubmed:17244534;pubmed:15834155;pubmed:10542231	13
FADD	Q13158	8772	TNFRSF10A	O00220	8797	3	Chromatography;CoIP;2Hyb	10	pubmed:9430227;pubmed:15280356;pubmed:15388581;pubmed:23142077;pubmed:28514442;pubmed:27321185;pubmed:10894161;pubmed:15452120;pubmed:19427028;pubmed:21785459	13
FADD	Q13158	8772	TNFRSF10B	O14763	8795	4	Chromatography;APMS;2Hyb;CoIP	9	pubmed:11940602;pubmed:9430227;pubmed:26186194;pubmed:15388581;pubmed:23142077;pubmed:28514442;pubmed:12721308;pubmed:15452120;pubmed:25043603	13
FADD	Q13158	8772	TRADD	Q15628	8717	3	2Hyb;Chromatography;CoIP	10	pubmed:12107169;pubmed:12911633;pubmed:8565075;pubmed:21724995;pubmed:12796506;pubmed:24686082;pubmed:21183682;pubmed:11464215;pubmed:11112409;pubmed:32296183	13
HSP90AA1	P07900	3320	ESR1	P03372	2099	2	Chromatography;APMS	11	pubmed:20353944;pubmed:9222609;pubmed:15538384;pubmed:16037132;pubmed:21503962;pubmed:11911945;pubmed:18388150;pubmed:12962497;pubmed:17699868;pubmed:23912458;pubmed:22939624	13
HSP90AA1	P07900	3320	FKBP4	Q02790	2288	3	APMS;Chromatography;CoIP	10	pubmed:21170051;pubmed:22678819;pubmed:20188096;pubmed:21360678;pubmed:20661446;pubmed:19875381;pubmed:25036637;pubmed:10642522;pubmed:22504172;pubmed:28514442	13
HSP90AA1	P07900	3320	HSP90AA1	P07900	3320	7	2Hyb;APMS;Chromatography;LUM;CoIP;Xlink;PAGE	6	pubmed:16169070;pubmed:12853476;pubmed:8289821;pubmed:21360678;pubmed:26151834;pubmed:25036637	13
HSPA8	P11142	3312	BAG3	O95817	9531	5	APMS;2Hyb;Chromatography;CoIP;Proximity	8	pubmed:21233200;pubmed:9873016;pubmed:21423662;pubmed:25036637;pubmed:25416956;pubmed:26496610;pubmed:23824909;pubmed:29568061	13
HSPA8	P11142	3312	CFTR	P13569	1080	2	Chromatography;APMS	11	pubmed:21697503;pubmed:15611333;pubmed:10075921;pubmed:17272822;pubmed:10982807;pubmed:10666020;pubmed:23990462;pubmed:17110338;pubmed:16857740;pubmed:11146634;pubmed:29924966	13
HSPA8	P11142	3312	HSPBP1	Q9NZL4	23640	5	2Hyb;Chromatography;APMS;Proximity;CoIP	8	pubmed:16189514;pubmed:16169070;pubmed:15215316;pubmed:25036637;pubmed:25416956;pubmed:26186194;pubmed:28514442;pubmed:29568061	13
KPNB1	Q14974	3837	KPNA2	P52292	3838	4	APMS;Chromatography;CoIP;SPR	9	pubmed:11283257;pubmed:10523667;pubmed:9323134;pubmed:26496610;pubmed:28514442;pubmed:20701745;pubmed:11024021;pubmed:17596301;pubmed:9405152	13
MAPT	P10636	4137	STUB1	Q9UNE7	10273	4	Chromatography;Enzyme;APMS;FB	9	pubmed:18292230;pubmed:15447663;pubmed:14962978;pubmed:20466727;pubmed:14612456;pubmed:23554879;pubmed:23237806;pubmed:16275660;pubmed:17304350	13
MMS19	Q96T76	64210	CIAO1	O76071	9391	3	Chromatography;2Hyb;CoIP	10	pubmed:22678362;pubmed:24130505;pubmed:23891004;pubmed:26186194;pubmed:22678361;pubmed:25416956;pubmed:21516116;pubmed:28514442;pubmed:17353931;pubmed:28178521	13
MSN	P26038	4478	LRRK2	Q5S007	120892	2	CoIP;Enzyme	11	pubmed:31046837;pubmed:24351927;pubmed:24695735;pubmed:24904275;pubmed:25009464;pubmed:23241358;pubmed:27357661;pubmed:22363216;pubmed:20642453;pubmed:22952686;pubmed:26824392	13
PCNA	P12004	5111	PCLAF	Q15004	9768	4	2Hyb;Chromatography;APMS;CoIP	9	pubmed:11313979;pubmed:16288740;pubmed:21628590;pubmed:26186194;pubmed:24958773;pubmed:21700221;pubmed:26496610;pubmed:28514442;pubmed:32296183	13
PPP1CA	P62136	5499	PPP1R10	Q96QC0	5514	5	Chromatography;APMS;2Hyb;Proximity;CoIP	8	pubmed:20516061;pubmed:10637318;pubmed:12574161;pubmed:26186194;pubmed:15231748;pubmed:28514442;pubmed:27880917;pubmed:28330616	13
PRKACA	P17612	5566	PRKAR1A	P10644	5573	5	Chromatography;Enzyme;CoIP;APMS;2Hyb	8	pubmed:17353931;pubmed:26186194;pubmed:23455922;pubmed:28514442;pubmed:24605759;pubmed:31980649;pubmed:32296183;pubmed:15655353	13
PRKDC	P78527	5591	XRCC6	P12956	2547	3	Chromatography;Enzyme;CoIP	10	pubmed:15520013;pubmed:8422676;pubmed:10064605;pubmed:10750018;pubmed:26496610;pubmed:21969602;pubmed:19303849;pubmed:21575865;pubmed:17308091;pubmed:26175416	13
RBBP7	Q16576	5931	MTA2	O94776	9219	4	Chromatography;APMS;Imaging;CoIP	9	pubmed:12920132;pubmed:11297506;pubmed:19703393;pubmed:26186194;pubmed:20714342;pubmed:28514442;pubmed:28179136;pubmed:27705803;pubmed:31980649	13
RHOA	P61586	387	ARHGDIA	P52565	396	5	2Hyb;Chromatography;APMS;CoIP;Xray	8	pubmed:11368848;pubmed:17353931;pubmed:11149925;pubmed:20628200;pubmed:25416956;pubmed:14749388;pubmed:20711218;pubmed:10489445	13
RIF1	Q5UIP0	55183	PPP1CC	P36873	5501	5	2Hyb;Chromatography;CoIP;APMS;Proximity	8	pubmed:21382349;pubmed:23080069;pubmed:26186194;pubmed:26496610;pubmed:27880917;pubmed:28514442;pubmed:24366813;pubmed:28330616	13
RIPK1	Q13546	8737	RIPK1	Q13546	8737	7	Enzyme;2Hyb;Chromatography;Imaging;CD;Fluorescence;APMS	6	pubmed:15001576;pubmed:25416956;pubmed:27045108;pubmed:22817896;pubmed:32296183;pubmed:14743216	13
STUB1	Q9UNE7	10273	MAPT	P10636	4137	4	Chromatography;Enzyme;APMS;FB	9	pubmed:18292230;pubmed:15447663;pubmed:14962978;pubmed:20466727;pubmed:14612456;pubmed:23554879;pubmed:23237806;pubmed:16275660;pubmed:17304350	13
TP53	P04637	7157	BRCA1	P38398	672	3	Chromatography;APMS;CoIP	10	pubmed:14710355;pubmed:9482880;pubmed:14636569;pubmed:9926942;pubmed:9582019;pubmed:16969499;pubmed:15571721;pubmed:19509300;pubmed:21742769;pubmed:16677609	13
TP53	P04637	7157	ING4	Q9UNL4	51147	4	Xray;Chromatography;APMS;CoIP	9	pubmed:20053357;pubmed:12750254;pubmed:15882981;pubmed:17954561;pubmed:18775696;pubmed:21454715;pubmed:23967213;pubmed:21177815;pubmed:15251430	13
TRADD	Q15628	8717	FADD	Q13158	8772	3	2Hyb;Chromatography;CoIP	10	pubmed:12107169;pubmed:12911633;pubmed:8565075;pubmed:21724995;pubmed:12796506;pubmed:24686082;pubmed:21183682;pubmed:11464215;pubmed:11112409;pubmed:32296183	13
YWHAE	P62258	7531	HDAC4	P56524	9759	4	APMS;Chromatography;2Hyb;CoIP	9	pubmed:11504882;pubmed:10869435;pubmed:20936779;pubmed:17979178;pubmed:19608861;pubmed:23752268;pubmed:17470459;pubmed:32296183;pubmed:18045992	13
YWHAZ	P63104	7534	EGFR	P00533	1956	6	Chromatography;2Hyb;Complementation;CoIP;FB;Imaging	7	pubmed:19531499;pubmed:23956138;pubmed:25402006;pubmed:24658140;pubmed:31980649;pubmed:15657067;pubmed:15225635	13
YWHAZ	P63104	7534	MARK3	P27448	4140	4	Chromatography;CoIP;APMS;Wblot	9	pubmed:16306228;pubmed:14676191;pubmed:16968750;pubmed:20642453;pubmed:25852190;pubmed:26496610;pubmed:28514442;pubmed:16959763;pubmed:15161933	13
YWHAZ	P63104	7534	TSC2	P49815	7249	6	2Hyb;APMS;Chromatography;CoIP;Wblot;FB	7	pubmed:12176984;pubmed:22001647;pubmed:16636147;pubmed:15161933;pubmed:20618440;pubmed:12468542;pubmed:12438239	13
YWHAZ	P63104	7534	YWHAZ	P63104	7534	5	2Hyb;Chromatography;APMS;Fluorescence;CoIP	8	pubmed:20936779;pubmed:10887173;pubmed:19647741;pubmed:20384366;pubmed:12861023;pubmed:22450747;pubmed:20618440;pubmed:16376338	13
ACTB	P60709	60	ACTB	P60709	60	3	APMS;Chromatography;2Hyb	9	pubmed:9209005;pubmed:16189514;pubmed:25416956;pubmed:21516116;pubmed:25502805;pubmed:29892012;pubmed:31515488;pubmed:32296183;pubmed:25910212	12
AKT1	P31749	207	PDPK1	O15530	5170	5	Chromatography;Enzyme;Proximity;CoIP;Complementation	7	pubmed:11313365;pubmed:11825911;pubmed:22569334;pubmed:27563096;pubmed:23397142;pubmed:21775285;pubmed:11438723	12
BAG2	O95816	9532	HSPA8	P11142	3312	5	2Hyb;APMS;Chromatography;Proximity;Xlink	7	pubmed:9873016;pubmed:22365833;pubmed:25036637;pubmed:16207813;pubmed:29568061;pubmed:30021884;pubmed:18457437	12
CBX3	Q13185	11335	CBX5	P45973	23468	4	Chromatography;APMS;Imaging;CoIP	8	pubmed:15306854;pubmed:20231385;pubmed:11336697;pubmed:17314413;pubmed:20562864;pubmed:20850016;pubmed:21888893;pubmed:27705803	12
CDC42	P60953	998	BAIAP2	Q9UQB8	10458	4	2Hyb;Chromatography;APMS;Wblot	8	pubmed:20936779;pubmed:11696321;pubmed:11130076;pubmed:12504591;pubmed:11157984;pubmed:21311754;pubmed:24076653;pubmed:19171758	12
DFFA	O00273	1676	DFFB	O76075	1677	4	Chromatography;CoIP;2Hyb;FB	8	pubmed:17353931;pubmed:10527860;pubmed:26186194;pubmed:28514442;pubmed:19882353;pubmed:32296183;pubmed:9108473;pubmed:9422506	12
HSP90AA1	P07900	3320	TP53	P04637	7157	3	Chromatography;Enzyme;APMS	9	pubmed:10557093;pubmed:12427754;pubmed:11297531;pubmed:11507088;pubmed:21268072;pubmed:22939624;pubmed:23443559;pubmed:15001357;pubmed:15358769	12
HSPA4	P34932	3308	BAG1	Q99933	573	3	Chromatography;APMS;CoIP	9	pubmed:15603737;pubmed:9305631;pubmed:19229298;pubmed:10671488;pubmed:11231577;pubmed:20156966;pubmed:12874020;pubmed:11520069;pubmed:19931284	12
HSPA8	P11142	3312	BAG2	O95816	9532	5	2Hyb;APMS;Chromatography;Proximity;Xlink	7	pubmed:9873016;pubmed:22365833;pubmed:25036637;pubmed:16207813;pubmed:29568061;pubmed:30021884;pubmed:18457437	12
HSPA9	P38646	3313	TP53	P04637	7157	4	Chromatography;APMS;2Hyb;CoIP	8	pubmed:17184779;pubmed:11900485;pubmed:22366412;pubmed:23443559;pubmed:25144556;pubmed:22340593;pubmed:22726440;pubmed:20153329	12
MAP2K6	P52564	5608	MAP3K4	Q9Y6R4	4216	5	Enzyme;2Hyb;APMS;Imaging;Proximity	7	pubmed:9841871;pubmed:16157600;pubmed:15866172;pubmed:17726008;pubmed:25241761;pubmed:9305639;pubmed:12052864	12
MAPT	P10636	4137	YWHAZ	P63104	7534	5	Chromatography;APMS;CoIP;PAGE;Xlink	7	pubmed:10840038;pubmed:19138662;pubmed:19647741;pubmed:15650334;pubmed:17317006;pubmed:26269332;pubmed:28575131	12
PPP1CA	P62136	5499	PPP1R13L	Q8WUF5	10848	5	2Hyb;Chromatography;APMS;Proximity;CoIP	7	pubmed:22321011;pubmed:26186194;pubmed:27880917;pubmed:28514442;pubmed:27173435;pubmed:28330616;pubmed:21998301	12
PPP1CA	P62136	5499	TPRN	Q4KMQ1	286262	5	2Hyb;Chromatography;APMS;Proximity;CoIP	7	pubmed:22321011;pubmed:26186194;pubmed:15231748;pubmed:27880917;pubmed:28514442;pubmed:32296183;pubmed:28330616	12
PRKN	O60260	5071	PSMD4	P55036	5710	4	APMS;Enzyme;Chromatography;Xray	8	pubmed:19875440;pubmed:19240029;pubmed:23503661;pubmed:12634850;pubmed:21348451;pubmed:20810900;pubmed:22350919;pubmed:22517668	12
RAB8A	P61006	4218	OCRL	Q01968	4952	8	APMS;CoIP;Fluorescence;Xray;Chromatography;Imaging;2Hyb;ELISA	4	pubmed:16902405;pubmed:26824392;pubmed:21378754;pubmed:29125462	12
RAB8A	P61006	4218	OPTN	Q96CV9	10133	5	2Hyb;APMS;Chromatography;Fluorescence;Imaging	7	pubmed:11137014;pubmed:20085643;pubmed:23357852;pubmed:20634958;pubmed:20161783;pubmed:20388642;pubmed:22854040	12
RHOA	P61586	387	ARHGAP1	Q07960	392	5	Chromatography;Enzyme;APMS;2Hyb;Xray	7	pubmed:20660160;pubmed:9548756;pubmed:16189514;pubmed:9535855;pubmed:9407060;pubmed:14749388;pubmed:11927263	12
RIPK1	Q13546	8737	BIRC2	Q13490	329	4	Chromatography;Enzyme;APMS;CoIP	8	pubmed:18570872;pubmed:19854138;pubmed:21113135;pubmed:21931591;pubmed:23972990;pubmed:26612615;pubmed:27197231;pubmed:15147886	12
SH3GL1	Q99961	6455	DPPA4	Q7L190	55211	4	2Hyb;Chromatography;APMS;CoIP	8	pubmed:16169070;pubmed:21900206;pubmed:26186194;pubmed:25416956;pubmed:26687479;pubmed:21516116;pubmed:28514442;pubmed:32296183	12
TP53	P04637	7157	ATR	Q13535	545	4	Enzyme;APMS;Chromatography;Genetic	8	pubmed:11459832;pubmed:20798688;pubmed:15159397;pubmed:10435622;pubmed:15775976;pubmed:16293623;pubmed:10608806;pubmed:23284306	12
TP53	P04637	7157	BCL2L1	Q07817	598	5	2Hyb;Chromatography;APMS;CoIP;SPR	7	pubmed:21900206;pubmed:24474649;pubmed:20837658;pubmed:26556313;pubmed:12667443;pubmed:14963330;pubmed:16151013	12
TP53	P04637	7157	HIPK2	Q9H2X6	28996	5	APMS;Chromatography;Enzyme;2Hyb;CoIP	7	pubmed:11740489;pubmed:15896780;pubmed:21057547;pubmed:11925430;pubmed:16212962;pubmed:17349959;pubmed:25313037	12
TP53	P04637	7157	HSP90AA1	P07900	3320	3	Chromatography;Enzyme;APMS	9	pubmed:10557093;pubmed:12427754;pubmed:11297531;pubmed:11507088;pubmed:21268072;pubmed:22939624;pubmed:23443559;pubmed:15001357;pubmed:15358769	12
TP53	P04637	7157	HSPA9	P38646	3313	4	Chromatography;APMS;2Hyb;CoIP	8	pubmed:17184779;pubmed:11900485;pubmed:22366412;pubmed:23443559;pubmed:25144556;pubmed:22340593;pubmed:22726440;pubmed:20153329	12
TP53	P04637	7157	S100A4	P26447	6275	7	APMS;Chromatography;Imaging;Xlink;Proximity;Wblot;Fluorescence	5	pubmed:11527429;pubmed:20070253;pubmed:23752197;pubmed:19740107;pubmed:20591429	12
YWHAB	P31946	7529	CDC25B	P30305	994	4	2Hyb;APMS;Chromatography;CoIP	8	pubmed:7644510;pubmed:10713667;pubmed:26496610;pubmed:27432908;pubmed:28514442;pubmed:16672277;pubmed:12871587;pubmed:15173315	12
YWHAB	P31946	7529	CDC25C	P30307	995	4	2Hyb;Chromatography;CoIP;APMS	8	pubmed:15284440;pubmed:10681541;pubmed:24255178;pubmed:15791647;pubmed:16205633;pubmed:27880917;pubmed:28514442;pubmed:28330616	12
YWHAE	P62258	7531	RAF1	P04049	5894	3	2Hyb;Chromatography;CoIP	9	pubmed:7644510;pubmed:8702721;pubmed:16041367;pubmed:17979178;pubmed:19608861;pubmed:25852190;pubmed:16093354;pubmed:11697890;pubmed:31980649	12
YWHAE	P62258	7531	YWHAQ	P27348	10971	5	2Hyb;Chromatography;APMS;CoIP;Imaging	7	pubmed:20936779;pubmed:20618440;pubmed:17979178;pubmed:21988832;pubmed:21827211;pubmed:28514442;pubmed:31980649	12
YWHAG	P61981	7532	RAF1	P04049	5894	3	Chromatography;APMS;CoIP	9	pubmed:17353931;pubmed:10433554;pubmed:10620507;pubmed:16041367;pubmed:25852190;pubmed:16093354;pubmed:15664191;pubmed:28514442;pubmed:31980649	12
YWHAQ	P27348	10971	BAD	Q92934	572	5	Chromatography;2Hyb;APMS;CoIP;Imaging	7	pubmed:15694340;pubmed:9369453;pubmed:15280438;pubmed:21988832;pubmed:11697890;pubmed:28514442;pubmed:31980649	12
YWHAQ	P27348	10971	YWHAE	P62258	7531	5	2Hyb;Chromatography;APMS;CoIP;Imaging	7	pubmed:20936779;pubmed:20618440;pubmed:17979178;pubmed:21988832;pubmed:21827211;pubmed:28514442;pubmed:31980649	12
YWHAZ	P63104	7534	CDC25B	P30305	994	4	2Hyb;APMS;Chromatography;CoIP	8	pubmed:10713667;pubmed:26496610;pubmed:28514442;pubmed:27432908;pubmed:16672277;pubmed:12766774;pubmed:15629715;pubmed:12764136	12
YWHAZ	P63104	7534	LRRK2	Q5S007	120892	6	Chromatography;CoIP;Array;Fluorescence;SPR;APMS	6	pubmed:20642453;pubmed:31046837;pubmed:24510904;pubmed:24351927;pubmed:24947832;pubmed:23075850	12
YWHAZ	P63104	7534	MAPT	P10636	4137	5	Chromatography;APMS;CoIP;PAGE;Xlink	7	pubmed:10840038;pubmed:19138662;pubmed:19647741;pubmed:15650334;pubmed:17317006;pubmed:26269332;pubmed:28575131	12
ADRM1	Q16186	11047	PSMD1	Q99460	5707	5	APMS;Chromatography;CoIP;Fluorescence;Xray	6	pubmed:16990800;pubmed:26186194;pubmed:26466095;pubmed:19781552;pubmed:28514442;pubmed:31064842	11
AKT1	P31749	207	CHUK	O15111	1147	5	Chromatography;Enzyme;Imaging;CoIP;Proximity	6	pubmed:15800029;pubmed:10485711;pubmed:10485710;pubmed:15710601;pubmed:25241761;pubmed:11278366	11
AKT1	P31749	207	GSK3A	P49840	2931	1	Enzyme	10	pubmed:19995607;pubmed:14645548;pubmed:17505062;pubmed:21775285;pubmed:15678105;pubmed:16998585;pubmed:11509608;pubmed:22504172;pubmed:14701753;pubmed:11546794	11
AKT1	P31749	207	HSP90AA1	P07900	3320	3	Chromatography;APMS;CoIP	8	pubmed:21767636;pubmed:12586360;pubmed:12176997;pubmed:15843522;pubmed:10995457;pubmed:16027165;pubmed:22504172;pubmed:31980649	11
ARHGEF7	Q14155	8874	SCRIB	Q14160	23513	5	Chromatography;CoIP;APMS;Display;Imaging	6	pubmed:24550280;pubmed:19041750;pubmed:26617989;pubmed:19555689;pubmed:21132015;pubmed:15975580	11
CDC37	Q16543	11140	HSP90AB1	P08238	3326	4	Chromatography;CoIP;APMS;LUM	7	pubmed:23428871;pubmed:25036637;pubmed:24189400;pubmed:26496610;pubmed:28215707;pubmed:22939624;pubmed:11036079	11
CDC42	P60953	998	PAK2	Q13177	5062	3	2Hyb;APMS;CoIP	8	pubmed:20936779;pubmed:9822598;pubmed:9535855;pubmed:20696164;pubmed:25416956;pubmed:21311754;pubmed:17353931;pubmed:32296183	11
CDC42	P60953	998	PARD6B	Q9BYG5	84612	4	2Hyb;Chromatography;APMS;CoIP	7	pubmed:20936779;pubmed:14676191;pubmed:10934474;pubmed:11260256;pubmed:23439680;pubmed:25416956;pubmed:32296183	11
CDC42	P60953	998	WASL	O00401	8976	4	2Hyb;APMS;Enzyme;CoIP	7	pubmed:20936779;pubmed:9422512;pubmed:10781580;pubmed:11331876;pubmed:21311754;pubmed:16293614;pubmed:15834156	11
DDB1	Q16531	1642	CRBN	Q96SW2	51185	2	Chromatography;Xray	9	pubmed:16964240;pubmed:20223979;pubmed:25108355;pubmed:25860244;pubmed:27142104;pubmed:23983124;pubmed:26231201;pubmed:26990986;pubmed:27294876	11
DNM1L	O00429	10059	DNM1L	O00429	10059	6	APMS;CoIP;Chromatography;Xray;CoSed;Xlink	5	pubmed:23530241;pubmed:20850011;pubmed:23584531;pubmed:21701560;pubmed:30914652	11
EMD	P50402	2010	BANF1	O75531	8815	4	Chromatography;Wblot;APMS;2Hyb	7	pubmed:17620012;pubmed:11792821;pubmed:25502805;pubmed:12163176;pubmed:31515488;pubmed:32296183;pubmed:25910212	11
FADD	Q13158	8772	CASP10	Q92851	843	5	Fluorescence;Chromatography;APMS;2Hyb;CoIP	6	pubmed:11717445;pubmed:9045686;pubmed:9228018;pubmed:15069192;pubmed:20829884;pubmed:16585540	11
GSK3B	P49841	2932	APC	P25054	324	5	Chromatography;CoIP;Enzyme;Proximity;APMS	6	pubmed:11251183;pubmed:23602568;pubmed:29045831;pubmed:21118991;pubmed:8638126;pubmed:29568061	11
HSP90AA1	P07900	3320	AKT1	P31749	207	3	Chromatography;APMS;CoIP	8	pubmed:21767636;pubmed:12586360;pubmed:12176997;pubmed:15843522;pubmed:10995457;pubmed:16027165;pubmed:22504172;pubmed:31980649	11
HSP90AA1	P07900	3320	HSF1	Q00613	3297	3	Chromatography;APMS;2Hyb	8	pubmed:12621024;pubmed:9222609;pubmed:11583998;pubmed:20885985;pubmed:22367781;pubmed:16278218;pubmed:18599869;pubmed:26517842	11
HSP90AA1	P07900	3320	SUGT1	Q9Y2Z0	10910	4	APMS;Xray;Chromatography;CoIP	7	pubmed:18818696;pubmed:14761955;pubmed:17435760;pubmed:17466273;pubmed:16501598;pubmed:19875381;pubmed:22869522	11
HSP90AB1	P08238	3326	CDC37	Q16543	11140	4	Chromatography;CoIP;APMS;LUM	7	pubmed:23428871;pubmed:25036637;pubmed:24189400;pubmed:26496610;pubmed:28215707;pubmed:22939624;pubmed:11036079	11
LARP7	Q4G0J3	51574	CDK9	P50750	1025	3	Chromatography;CoIP;APMS	8	pubmed:17643375;pubmed:23602568;pubmed:18483487;pubmed:26186194;pubmed:23455922;pubmed:24367103;pubmed:28514442;pubmed:18281698	11
MAP2K6	P52564	5608	MAPK14	Q16539	1432	4	Enzyme;Chromatography;APMS;CoIP	7	pubmed:12697810;pubmed:17255949;pubmed:8622669;pubmed:8626699;pubmed:11279118;pubmed:9808624;pubmed:17255097	11
PCNA	P12004	5111	CDK2	P24941	1017	3	Chromatography;Enzyme;CoIP	8	pubmed:7903056;pubmed:10930425;pubmed:21319273;pubmed:9545286;pubmed:12361598;pubmed:26186194;pubmed:26496610;pubmed:28514442	11
PCNA	P12004	5111	CDT1	Q9H211	81620	3	Chromatography;APMS;CoIP	8	pubmed:18162579;pubmed:16362051;pubmed:16482215;pubmed:24423875;pubmed:26272819;pubmed:21930785;pubmed:16407252;pubmed:16407242	11
PCNA	P12004	5111	CHAF1A	Q13111	10036	3	Chromatography;APMS;CoIP	8	pubmed:21209461;pubmed:16826239;pubmed:15805117;pubmed:19822659;pubmed:10648606;pubmed:15327775;pubmed:17065558;pubmed:26496610	11
PCNA	P12004	5111	DNMT1	P26358	1786	2	Chromatography;APMS	9	pubmed:20940144;pubmed:10888872;pubmed:12354094;pubmed:9302295;pubmed:20613874;pubmed:23708667;pubmed:24958773;pubmed:26496610;pubmed:22606318	11
PCNA	P12004	5111	GADD45A	P24522	1647	4	2Hyb;Wblot;APMS;Chromatography	7	pubmed:7973727;pubmed:7478510;pubmed:10828065;pubmed:7784094;pubmed:10973963;pubmed:23485469;pubmed:20460379	11
PCNA	P12004	5111	PCNA	P12004	5111	5	Chromatography;Xray;2Hyb;Xlink;CoIP	6	pubmed:15805117;pubmed:21364740;pubmed:25416956;pubmed:31515488;pubmed:32296183;pubmed:26030842	11
PPP1CA	P62136	5499	CSRNP2	Q9H175	81566	5	Chromatography;2Hyb;CoIP;Wblot;APMS	6	pubmed:26186194;pubmed:15231748;pubmed:25416956;pubmed:28514442;pubmed:32296183;pubmed:19389623	11
PPP1CA	P62136	5499	PPP1R18	Q6NYC8	170954	5	2Hyb;Chromatography;CoIP;APMS;Proximity	6	pubmed:22321011;pubmed:26186194;pubmed:27880917;pubmed:28514442;pubmed:25593058;pubmed:28330616	11
PPP1CA	P62136	5499	PPP1R37	O75864	284352	5	Chromatography;2Hyb;APMS;Proximity;CoIP	6	pubmed:26186194;pubmed:15231748;pubmed:27880917;pubmed:28514442;pubmed:28330616;pubmed:19389623	11
PPP1CA	P62136	5499	RIF1	Q5UIP0	55183	5	2Hyb;Chromatography;APMS;Proximity;CoIP	6	pubmed:22321011;pubmed:26186194;pubmed:27880917;pubmed:27173435;pubmed:28514442;pubmed:28330616	11
PPP2R2A	P63151	5520	PPP2CA	P67775	5515	4	Chromatography;APMS;CoIP;Proximity	7	pubmed:19156129;pubmed:18782753;pubmed:1328247;pubmed:26496610;pubmed:27880917;pubmed:28330616;pubmed:20711181	11
PPP2R2A	P63151	5520	PPP2CB	P62714	5516	4	Chromatography;CoIP;APMS;Proximity	7	pubmed:19156129;pubmed:18782753;pubmed:26186194;pubmed:26496610;pubmed:28514442;pubmed:27880917;pubmed:28330616	11
PRKN	O60260	5071	RHOT1	Q8IXI2	55288	3	Chromatography;Enzyme;CoIP	8	pubmed:23503661;pubmed:23060438;pubmed:22396657;pubmed:26116755;pubmed:25969509;pubmed:26254304;pubmed:28710279;pubmed:22078885	11
PRKN	O60260	5071	SNCAIP	Q9Y6H5	9627	3	Chromatography;Enzyme;2Hyb	8	pubmed:16049031;pubmed:15944382;pubmed:20089136;pubmed:15603737;pubmed:11590439;pubmed:16096643;pubmed:21590270;pubmed:15894486	11
RAB8A	P61006	4218	SYTL4	Q96C24	94121	3	Chromatography;APMS;CoIP	8	pubmed:12590134;pubmed:12176990;pubmed:11773082;pubmed:23140275;pubmed:24700782;pubmed:26553929;pubmed:26824392;pubmed:29125462	11
RAC1	P63000	5879	ARFIP2	P53365	23647	5	2Hyb;APMS;Xray;Fluorescence;Complementation	6	pubmed:11478794;pubmed:8670882;pubmed:11346801;pubmed:21988832;pubmed:29997244;pubmed:9312003	11
RANBP2	P49792	5903	RAN	P62826	5901	4	APMS;2Hyb;Chromatography;CoIP	7	pubmed:10318915;pubmed:21988832;pubmed:11470507;pubmed:20547757;pubmed:7603572;pubmed:28514442;pubmed:24855949	11
RBBP7	Q16576	5931	SAP30	O75446	8819	3	Chromatography;APMS;CoIP	8	pubmed:9790534;pubmed:9651585;pubmed:11283269;pubmed:11784859;pubmed:26186194;pubmed:26496610;pubmed:28514442;pubmed:27705803	11
RIF1	Q5UIP0	55183	PPP1CA	P62136	5499	5	2Hyb;Chromatography;APMS;Proximity;CoIP	6	pubmed:22321011;pubmed:26186194;pubmed:27880917;pubmed:27173435;pubmed:28514442;pubmed:28330616	11
RIPK1	Q13546	8737	TICAM1	Q8IUC6	148022	3	Chromatography;CoIP;Fluorescence	8	pubmed:19734906;pubmed:15064760;pubmed:25736436;pubmed:15814722;pubmed:17982077;pubmed:18450748;pubmed:20200155;pubmed:16281057	11
RPL23	P62829	9349	MDM2	Q00987	4193	4	Chromatography;APMS;2Hyb;CoIP	7	pubmed:15314173;pubmed:15308643;pubmed:17116689;pubmed:20547751;pubmed:17110929;pubmed:23169665;pubmed:17310983	11
RPS7	P62081	6201	MDM2	Q00987	4193	4	APMS;Chromatography;2Hyb;CoIP	7	pubmed:21561866;pubmed:19683495;pubmed:17310983;pubmed:23563151;pubmed:21988832;pubmed:23169665;pubmed:28514442	11
RUVBL2	Q9Y230	10856	PIH1D1	Q9NWS0	55011	3	Chromatography;APMS;CoIP	8	pubmed:17643375;pubmed:17636026;pubmed:26186194;pubmed:26711270;pubmed:28514442;pubmed:25404746;pubmed:28561026;pubmed:24656813	11
SFN	P31947	2810	EGFR	P00533	1956	5	Chromatography;2Hyb;Complementation;APMS;CoIP	6	pubmed:16799092;pubmed:25402006;pubmed:24189400;pubmed:24658140;pubmed:31980649;pubmed:15657067	11
SFN	P31947	2810	RAF1	P04049	5894	4	Chromatography;Fluorescence;CoIP;APMS	7	pubmed:15778465;pubmed:16041367;pubmed:25852190;pubmed:26578655;pubmed:16093354;pubmed:11697890;pubmed:31980649	11
STUB1	Q9UNE7	10273	BAG1	Q99933	573	5	Chromatography;Enzyme;APMS;CoIP;LUM	6	pubmed:15538384;pubmed:20675402;pubmed:11676916;pubmed:25036637;pubmed:26330542;pubmed:16207813	11
TP53	P04637	7157	AURKA	O14965	6790	6	APMS;Chromatography;2Hyb;Genetic;Enzyme;CoIP	5	pubmed:14702041;pubmed:12198151;pubmed:26186194;pubmed:23201157;pubmed:28514442	11
TP53	P04637	7157	BLM	P54132	641	5	Chromatography;Imaging;APMS;2Hyb;CoIP	6	pubmed:15364958;pubmed:11399766;pubmed:11781842;pubmed:12080066;pubmed:24239288;pubmed:22653443	11
TP53	P04637	7157	CSNK2A1	P68400	1457	5	Enzyme;Chromatography;Imaging;APMS;Proximity	6	pubmed:12628923;pubmed:24725084;pubmed:23443559;pubmed:25241761;pubmed:15358769;pubmed:22975381	11
TP53	P04637	7157	KAT5	Q92993	10524	4	Chromatography;Enzyme;CHIP;CoIP	7	pubmed:15310756;pubmed:16601686;pubmed:18280244;pubmed:23677994;pubmed:17704809;pubmed:17189186;pubmed:18485870	11
TP53	P04637	7157	NPM1	P06748	4869	5	Chromatography;APMS;CoIP;Xlink;SPR	6	pubmed:16740634;pubmed:16376884;pubmed:12080348;pubmed:23443559;pubmed:15144954;pubmed:15964625	11
TP53	P04637	7157	PIAS1	O75925	8554	5	APMS;2Hyb;Enzyme;Imaging;Proximity	6	pubmed:11867732;pubmed:10380882;pubmed:11583632;pubmed:20805487;pubmed:25241761;pubmed:15133049	11
TP53	P04637	7157	SMAD2	Q15796	4087	5	Chromatography;APMS;Imaging;CoIP;Proximity	6	pubmed:12732139;pubmed:19580641;pubmed:23687300;pubmed:25241761;pubmed:19345189;pubmed:25670079	11
TP53	P04637	7157	TP53BP2	Q13625	7159	5	2Hyb;APMS;Chromatography;Xray;CoIP	6	pubmed:8016121;pubmed:8668206;pubmed:21513714;pubmed:25502805;pubmed:8875926;pubmed:31515488	11
TUBA1A	Q71U36	7846	EGFR	P00533	1956	5	Chromatography;2Hyb;Complementation;APMS;CoIP	6	pubmed:16799092;pubmed:25402006;pubmed:24658140;pubmed:24189400;pubmed:31980649;pubmed:15657067	11
YWHAB	P31946	7529	PTPN3	P26045	5774	5	2Hyb;APMS;Chromatography;CoIP;Proximity	6	pubmed:9341175;pubmed:27432908;pubmed:27880917;pubmed:28514442;pubmed:17353931;pubmed:28330616	11
YWHAB	P31946	7529	RMDN3	Q96TC7	55177	5	Chromatography;Imaging;CoIP;Proximity;APMS	6	pubmed:17353931;pubmed:15324660;pubmed:25862004;pubmed:28514442;pubmed:21972092;pubmed:18771726	11
YWHAG	P61981	7532	HDAC4	P56524	9759	4	APMS;Chromatography;2Hyb;CoIP	7	pubmed:11504882;pubmed:15324660;pubmed:25416956;pubmed:23752268;pubmed:28514442;pubmed:17353931;pubmed:18045992	11
YWHAG	P61981	7532	PTPN3	P26045	5774	5	2Hyb;Chromatography;CoIP;APMS;Proximity	6	pubmed:20936779;pubmed:27432908;pubmed:27880917;pubmed:28514442;pubmed:17353931;pubmed:28330616	11
YWHAQ	P27348	10971	LRRK2	Q5S007	120892	5	Chromatography;CoIP;Fluorescence;SPR;APMS	6	pubmed:20642453;pubmed:22612223;pubmed:31046837;pubmed:24351927;pubmed:24947832;pubmed:23075850	11
ACTB	P60709	60	ACTG1	P63261	71	2	2Hyb;Complementation	8	pubmed:16189514;pubmed:25416956;pubmed:21516116;pubmed:30886144;pubmed:29892012;pubmed:31515488;pubmed:32296183;pubmed:25910212	10
ACTG1	P63261	71	ACTB	P60709	60	2	2Hyb;Complementation	8	pubmed:16189514;pubmed:25416956;pubmed:21516116;pubmed:30886144;pubmed:29892012;pubmed:31515488;pubmed:32296183;pubmed:25910212	10
ADRM1	Q16186	11047	PSMD4	P55036	5710	4	Chromatography;APMS;CoIP;PAGE	6	pubmed:16990800;pubmed:26186194;pubmed:24429290;pubmed:16815440;pubmed:28514442;pubmed:24811749	10
AKT1	P31749	207	AKT1	P31749	207	3	Enzyme;Chromatography;CoIP	7	pubmed:16280327;pubmed:15784622;pubmed:19203586;pubmed:11956222;pubmed:15998322;pubmed:11579209;pubmed:7891724	10
AKT1	P31749	207	HSPB1	P04792	3315	5	Chromatography;APMS;Enzyme;Proximity;CoIP	5	pubmed:11042204;pubmed:17510053;pubmed:12740362;pubmed:23397142;pubmed:31980649	10
AKT1	P31749	207	PPP2CA	P67775	5515	4	Chromatography;APMS;Enzyme;CoIP	6	pubmed:18191226;pubmed:20186153;pubmed:20005908;pubmed:27563096;pubmed:11839802;pubmed:16044149	10
AKT1	P31749	207	RAF1	P04049	5894	5	Enzyme;Chromatography;CoIP;Proximity;APMS	5	pubmed:10576742;pubmed:19058874;pubmed:12087097;pubmed:25241761;pubmed:19197339	10
ARHGEF7	Q14155	8874	GIT1	Q9Y2X7	28964	3	Chromatography;2Hyb;CoIP	7	pubmed:10428811;pubmed:12473661;pubmed:28514442;pubmed:21295525;pubmed:32203420;pubmed:16628223;pubmed:16787945	10
ARHGEF7	Q14155	8874	PAK2	Q13177	5062	6	APMS;Chromatography;CoIP;Ligand-Binding;FB;Display	4	pubmed:16374509;pubmed:26496610;pubmed:32203420;pubmed:16787945	10
ATRX	P46100	546	RAD51	Q06609	5888	4	APMS;2Hyb;Chromatography;Wblot	6	pubmed:15466868;pubmed:12205100;pubmed:10851248;pubmed:19671661;pubmed:9321665;pubmed:23801766	10
CBX3	Q13185	11335	TRIM28	Q13263	10155	3	Chromatography;APMS;2Hyb	7	pubmed:20675861;pubmed:10330177;pubmed:20936779;pubmed:11336697;pubmed:20850016;pubmed:21888893;pubmed:27705803	10
CDC37	Q16543	11140	CDK9	P50750	1025	4	Chromatography;LUM;APMS;CoIP	6	pubmed:20305087;pubmed:26186194;pubmed:23455922;pubmed:24189400;pubmed:28514442;pubmed:25036637	10
CDC42	P60953	998	ARHGAP1	Q07960	392	3	2Hyb;APMS;Xray	7	pubmed:9427749;pubmed:10551883;pubmed:9535855;pubmed:9407060;pubmed:10684602;pubmed:14749388;pubmed:9338791	10
CDC42	P60953	998	PAK4	O96013	10298	4	Chromatography;2Hyb;APMS;CoIP	6	pubmed:17353931;pubmed:20936779;pubmed:11756552;pubmed:9822598;pubmed:26598620;pubmed:22653441	10
CLTC	Q00610	1213	HIP1	O00291	3092	5	Chromatography;APMS;Imaging;Proximity;CoIP	5	pubmed:11604514;pubmed:11532990;pubmed:22820750;pubmed:26496610;pubmed:25241761	10
CSNK1A1	P48729	1452	MDM4	O15151	4194	3	Chromatography;APMS;CoIP	7	pubmed:16024788;pubmed:21925390;pubmed:17110929;pubmed:23028042;pubmed:25825738;pubmed:28514442;pubmed:16511560	10
DDB1	Q16531	1642	COPS5	Q92905	10987	3	Chromatography;APMS;Enzyme	7	pubmed:16964240;pubmed:16949367;pubmed:19295130;pubmed:22767593;pubmed:21145461;pubmed:23357576;pubmed:18850735	10
DNM1	Q05193	1759	DNM1	Q05193	1759	6	Xray;2Hyb;Imaging;Xlink;Chromatography;CoSed	4	pubmed:7634088;pubmed:15123615;pubmed:21962517;pubmed:20700106	10
DNM1L	O00429	10059	LRRK2	Q5S007	120892	5	Chromatography;CoIP;APMS;Imaging;Enzyme	5	pubmed:22228096;pubmed:29541021;pubmed:24282027;pubmed:22639965;pubmed:23813973	10
EEF1G	P26641	1937	EEF1B2	P24534	1933	3	2Hyb;Chromatography;CoIP	7	pubmed:16189514;pubmed:16169070;pubmed:26186194;pubmed:25416956;pubmed:21516116;pubmed:28514442;pubmed:32296183	10
EEF1G	P26641	1937	EEF1D	P29692	1936	4	2Hyb;Chromatography;Xlink;CoIP	6	pubmed:16189514;pubmed:16169070;pubmed:26186194;pubmed:25416956;pubmed:28514442;pubmed:30021884	10
HSP90AA1	P07900	3320	CDK9	P50750	1025	4	Chromatography;LUM;CoIP;APMS	6	pubmed:20305087;pubmed:22939624;pubmed:26186194;pubmed:23455922;pubmed:28514442;pubmed:25036637	10
HSP90AB1	P08238	3326	FKBP5	Q13451	2289	8	Chromatography;CoIP;Xray;NMR;Fluorescence;PAGE;Xlink;Thermal	2	pubmed:25036637;pubmed:30382094	10
HSP90AB1	P08238	3326	PTGES3	Q15185	10728	4	2Hyb;Chromatography;APMS;CoIP	6	pubmed:21988832;pubmed:25036637;pubmed:10543959;pubmed:17010336;pubmed:21183720;pubmed:18285346	10
HSPA4	P34932	3308	HIF1A	Q16665	3091	2	Chromatography;APMS	8	pubmed:19802386;pubmed:16951198;pubmed:16507982;pubmed:14726529;pubmed:19940151;pubmed:15319539;pubmed:23722539;pubmed:21124777	10
HSPA4	P34932	3308	PRKN	O60260	5071	3	Chromatography;APMS;CoIP	7	pubmed:18248624;pubmed:12676955;pubmed:15603737;pubmed:18784277;pubmed:14532270;pubmed:16714300;pubmed:25959826	10
HSPA4	P34932	3308	SNCA	P37840	6622	3	Chromatography;APMS;CoIP	7	pubmed:21358815;pubmed:21832061;pubmed:17012257;pubmed:17010992;pubmed:14711827;pubmed:21985244;pubmed:31980649	10
KPNB1	Q14974	3837	KPNA1	P52294	3836	4	APMS;Chromatography;CoIP;SPR	6	pubmed:9102465;pubmed:10523667;pubmed:11032817;pubmed:26491019;pubmed:26496610;pubmed:17596301	10
KPNB1	Q14974	3837	NUP153	P49790	9972	3	Chromatography;APMS;CoIP	7	pubmed:20658144;pubmed:12894213;pubmed:10749866;pubmed:11266456;pubmed:10202161;pubmed:26496610;pubmed:21858095	10
KPNB1	Q14974	3837	RANBP1	P43487	5902	3	Chromatography;APMS;CoIP	7	pubmed:20658144;pubmed:10037787;pubmed:10473610;pubmed:10779340;pubmed:9045717;pubmed:26496610;pubmed:8909533	10
LDHA	P00338	3939	LDHB	P07195	3945	3	2Hyb;Chromatography;CoIP	7	pubmed:21988832;pubmed:25416956;pubmed:21516116;pubmed:28514442;pubmed:31515488;pubmed:32296183;pubmed:25910212	10
LDHB	P07195	3945	LDHA	P00338	3939	3	2Hyb;Chromatography;CoIP	7	pubmed:21988832;pubmed:25416956;pubmed:21516116;pubmed:28514442;pubmed:31515488;pubmed:32296183;pubmed:25910212	10
LGALS8	O00214	3964	ITGB1	P05556	3688	3	Chromatography;APMS;CoIP	7	pubmed:10852818;pubmed:26186194;pubmed:28514442;pubmed:18849583;pubmed:19268462;pubmed:16368432;pubmed:18024965	10
LGALS8	O00214	3964	TAX1BP1	Q86VP1	8887	4	2Hyb;Chromatography;APMS;CoIP	6	pubmed:25416956;pubmed:26186194;pubmed:28514442;pubmed:27693506;pubmed:29892012;pubmed:32296183	10
NUP107	P57740	57122	NUP43	Q8NFH3	348995	3	Chromatography;Proximity;CoIP	7	pubmed:15146057;pubmed:26186194;pubmed:17360435;pubmed:26496610;pubmed:24927568;pubmed:20676042;pubmed:28514442	10
PCNA	P12004	5111	MSH6	P52701	2956	3	Chromatography;Wblot;CoIP	7	pubmed:21725088;pubmed:22232658;pubmed:12171929;pubmed:11274057;pubmed:15225546;pubmed:24958773;pubmed:26496610	10
PCNA	P12004	5111	POLD2	P49005	5425	5	APMS;Wblot;Chromatography;CoIP;Fluorescence	5	pubmed:11986310;pubmed:24939902;pubmed:26496610;pubmed:16000169;pubmed:26030842	10
PCNA	P12004	5111	POLI	Q9UNA4	11201	5	Wblot;Chromatography;Xray;2Hyb;APMS	5	pubmed:23248005;pubmed:18931444;pubmed:15342632;pubmed:16763556;pubmed:26903512	10
PPP1CA	P62136	5499	PPP1CC	P36873	5501	4	Chromatography;CoIP;APMS;Proximity	6	pubmed:26186194;pubmed:26496610;pubmed:28514442;pubmed:27173435;pubmed:24366813;pubmed:28330616	10
PPP1CA	P62136	5499	PPP1R7	Q15435	5510	4	Chromatography;CoIP;APMS;Proximity	6	pubmed:26186194;pubmed:28514442;pubmed:27880917;pubmed:27173435;pubmed:25593058;pubmed:28330616	10
PPP1CA	P62136	5499	RPAP3	Q9H6T3	79657	4	Chromatography;APMS;Proximity;CoIP	6	pubmed:17643375;pubmed:26186194;pubmed:27880917;pubmed:27173435;pubmed:28514442;pubmed:28330616	10
PPP1CA	P62136	5499	URI1	O94763	8725	4	Chromatography;APMS;Proximity;CoIP	6	pubmed:26186194;pubmed:27880917;pubmed:27173435;pubmed:28514442;pubmed:28561026;pubmed:28330616	10
PPP1CA	P62136	5499	WBP11	Q9Y2W2	51729	4	2Hyb;Chromatography;APMS;CoIP	6	pubmed:22321011;pubmed:22365833;pubmed:26186194;pubmed:28514442;pubmed:27880917;pubmed:27173435	10
PPP1CA	P62136	5499	WDR92	Q96MX6	116143	4	Chromatography;CoIP;APMS;Proximity	6	pubmed:26186194;pubmed:27880917;pubmed:27173435;pubmed:28514442;pubmed:28561026;pubmed:28330616	10
PPP1CA	P62136	5499	YLPM1	P49750	56252	5	2Hyb;Chromatography;APMS;Proximity;CoIP	5	pubmed:22321011;pubmed:26186194;pubmed:28514442;pubmed:27880917;pubmed:28330616	10
PPP2R2A	P63151	5520	PPP2R1B	P30154	5519	4	Chromatography;APMS;CoIP;Proximity	6	pubmed:19156129;pubmed:17540176;pubmed:1328247;pubmed:12370081;pubmed:26496610;pubmed:28330616	10
PRKDC	P78527	5591	H2AX	P16104	3014	4	Enzyme;Chromatography;APMS;CoIP	6	pubmed:20356835;pubmed:14627815;pubmed:15613478;pubmed:18406329;pubmed:22184063;pubmed:20085707	10
PRKDC	P78527	5591	TP53	P04637	7157	2	Enzyme;Chromatography	8	pubmed:12756247;pubmed:9679063;pubmed:9363941;pubmed:10713094;pubmed:25362358;pubmed:10608806;pubmed:9744860;pubmed:19918261	10
PRKN	O60260	5071	HSPA4	P34932	3308	3	Chromatography;APMS;CoIP	7	pubmed:18248624;pubmed:12676955;pubmed:15603737;pubmed:18784277;pubmed:14532270;pubmed:16714300;pubmed:25959826	10
PRPF6	O94906	24148	CD2BP2	O95400	10421	4	Chromatography;2Hyb;CoIP;APMS	6	pubmed:17353931;pubmed:22365833;pubmed:27173435;pubmed:28514442;pubmed:28561026;pubmed:15840814	10
RAC1	P63000	5879	NCF2	P19878	4688	5	APMS;Xray;Chromatography;Complementation;Thermal	5	pubmed:9624165;pubmed:9642115;pubmed:11090627;pubmed:25301945;pubmed:25416956	10
RBBP7	Q16576	5931	HDAC2	Q92769	3066	3	Chromatography;APMS;CoIP	7	pubmed:20388487;pubmed:12493763;pubmed:9885572;pubmed:26186194;pubmed:21258344;pubmed:28514442;pubmed:27705803	10
RBBP7	Q16576	5931	MTA1	Q13330	9112	3	Chromatography;APMS;CoIP	7	pubmed:18067919;pubmed:12920132;pubmed:26186194;pubmed:28514442;pubmed:27098840;pubmed:27705803;pubmed:26028330	10
RBM39	Q14498	9584	SRPK2	P78362	6733	6	Chromatography;Fluorescence;Enzyme;2Hyb;CoIP;APMS	4	pubmed:23602568;pubmed:22365833;pubmed:25416956;pubmed:26167880	10
RHOA	P61586	387	ROCK1	Q13464	6093	5	APMS;2Hyb;Chromatography;Wblot;Xray	5	pubmed:12773565;pubmed:8816443;pubmed:8798490;pubmed:14660612;pubmed:21281639	10
RIPK1	Q13546	8737	BIRC3	Q13489	330	4	Chromatography;Enzyme;APMS;CoIP	6	pubmed:18570872;pubmed:21113135;pubmed:21931591;pubmed:23972990;pubmed:16547522;pubmed:15147886	10
RUVBL2	Q9Y230	10856	ACTL6A	O96019	86	3	Chromatography;CoIP;CoSed	7	pubmed:17721549;pubmed:17643375;pubmed:28561026;pubmed:12963728;pubmed:16230350;pubmed:15647280;pubmed:18026119	10
RUVBL2	Q9Y230	10856	DPCD	Q9BVM2	25911	3	Chromatography;2Hyb;CoIP	7	pubmed:17353931;pubmed:16189514;pubmed:17643375;pubmed:25416956;pubmed:28514442;pubmed:28561026;pubmed:32296183	10
SFN	P31947	2810	BAD	Q92934	572	4	2Hyb;Chromatography;APMS;CoIP	6	pubmed:16189514;pubmed:21988832;pubmed:20005908;pubmed:11697890;pubmed:31980649;pubmed:20179209	10
SH3GL2	Q99962	6456	EGFR	P00533	1956	4	Chromatography;2Hyb;Complementation;CoIP	6	pubmed:15456872;pubmed:25402006;pubmed:24658140;pubmed:24854121;pubmed:31980649;pubmed:11894095	10
SNAPIN	O95295	23557	DTNBP1	Q96EV8	84062	4	Chromatography;2Hyb;APMS;CoIP	6	pubmed:15102850;pubmed:26186194;pubmed:28514442;pubmed:32296183;pubmed:23414517;pubmed:22203680	10
SNCA	P37840	6622	APP	P05067	351	4	APMS;Chromatography;Imaging;Proximity	6	pubmed:9163350;pubmed:7568089;pubmed:18769546;pubmed:21832049;pubmed:25241761;pubmed:28650319	10
SNCA	P37840	6622	HSPA4	P34932	3308	3	Chromatography;APMS;CoIP	7	pubmed:21358815;pubmed:21832061;pubmed:17012257;pubmed:17010992;pubmed:14711827;pubmed:21985244;pubmed:31980649	10
SNCA	P37840	6622	SLC6A3	Q01959	6531	4	Chromatography;2Hyb;Proximity;CoIP	6	pubmed:12672538;pubmed:11292651;pubmed:14550771;pubmed:14756560;pubmed:16216085;pubmed:22163275	10
STUB1	Q9UNE7	10273	EGFR	P00533	1956	4	Complementation;Chromatography;2Hyb;CoIP	6	pubmed:20029029;pubmed:24722501;pubmed:25402006;pubmed:24658140;pubmed:27475501;pubmed:31980649	10
TP53	P04637	7157	CHEK1	O14757	1111	4	Enzyme;Chromatography;Imaging;CoIP	6	pubmed:12756247;pubmed:11896572;pubmed:15364958;pubmed:10673501;pubmed:16990795;pubmed:16511572	10
TP53	P04637	7157	GTF2H1	P32780	2965	5	APMS;Xray;Wblot;Thermal;NMR	5	pubmed:7935417;pubmed:18354501;pubmed:18160537;pubmed:16793543;pubmed:8612585	10
TP53	P04637	7157	MAPK1	P28482	5594	5	Chromatography;Imaging;Complementation;CoIP;Proximity	5	pubmed:21147777;pubmed:10958792;pubmed:23443559;pubmed:25241761;pubmed:21675959	10
TP53	P04637	7157	PIN1	Q13526	5300	5	2Hyb;APMS;Chromatography;CoIP;CHIP	5	pubmed:21900206;pubmed:12388558;pubmed:12397362;pubmed:17906639;pubmed:21741598	10
TP53	P04637	7157	PPP1R13L	Q8WUF5	10848	4	Chromatography;CoIP;APMS;Imaging	6	pubmed:12524540;pubmed:23443559;pubmed:20840860;pubmed:21513714;pubmed:17906639;pubmed:23623661	10
TP53	P04637	7157	PRKDC	P78527	5591	2	Enzyme;Chromatography	8	pubmed:12756247;pubmed:9679063;pubmed:9363941;pubmed:10713094;pubmed:25362358;pubmed:10608806;pubmed:9744860;pubmed:19918261	10
TP53	P04637	7157	TBP	P20226	6908	3	Chromatography;APMS;Wblot	7	pubmed:11313951;pubmed:1465435;pubmed:10359315;pubmed:12379483;pubmed:8083962;pubmed:7799929;pubmed:9349482	10
TP53	P04637	7157	TOPORS	Q9NS56	10210	5	APMS;Enzyme;2Hyb;Chromatography;CoIP	5	pubmed:17803295;pubmed:15247280;pubmed:11842245;pubmed:17290218;pubmed:16122737	10
TP53	P04637	7157	VRK1	Q99986	7443	5	Enzyme;Chromatography;Imaging;CoIP;APMS	5	pubmed:10951572;pubmed:15542844;pubmed:11883897;pubmed:29340707;pubmed:24492002	10
TUBB	P07437	203068	LRRK2	Q5S007	120892	5	Chromatography;Imaging;CoIP;2Hyb;APMS	5	pubmed:18214993;pubmed:19545277;pubmed:31046837;pubmed:24275654;pubmed:24947832	10
TUBG1	P23258	7283	BRCA1	P38398	672	4	Imaging;Chromatography;APMS;Enzyme	6	pubmed:11691781;pubmed:9789027;pubmed:15367667;pubmed:22833046;pubmed:24289923;pubmed:22262852	10
YWHAB	P31946	7529	BAD	Q92934	572	4	2Hyb;Chromatography;APMS;CoIP	6	pubmed:21900206;pubmed:9369453;pubmed:24255178;pubmed:11697890;pubmed:28514442;pubmed:31980649	10
YWHAB	P31946	7529	BRAF	P15056	673	3	Chromatography;CoIP;2Hyb	7	pubmed:17353931;pubmed:15324660;pubmed:10931830;pubmed:24255178;pubmed:28514442;pubmed:31980649;pubmed:12620389	10
YWHAB	P31946	7529	CBL	P22681	867	4	2Hyb;APMS;Chromatography;CoIP	6	pubmed:9367879;pubmed:19380743;pubmed:11157475;pubmed:24255178;pubmed:11697890;pubmed:28514442	10
YWHAE	P62258	7531	BAD	Q92934	572	4	2Hyb;Chromatography;APMS;CoIP	6	pubmed:20936779;pubmed:9369453;pubmed:17979178;pubmed:21988832;pubmed:11697890;pubmed:31980649	10
YWHAE	P62258	7531	CDC25B	P30305	994	4	2Hyb;APMS;Chromatography;CoIP	6	pubmed:7644510;pubmed:10713667;pubmed:27432908;pubmed:27880917;pubmed:12871587;pubmed:15173315	10
YWHAQ	P27348	10971	EGFR	P00533	1956	4	2Hyb;Complementation;APMS;CoIP	6	pubmed:25402006;pubmed:24658140;pubmed:24189400;pubmed:20029029;pubmed:31980649;pubmed:15657067	10
YWHAQ	P27348	10971	HDAC7	Q8WUI4	51564	4	Chromatography;2Hyb;APMS;CoIP	6	pubmed:17369396;pubmed:16980613;pubmed:16956611;pubmed:15161933;pubmed:23752268;pubmed:28514442	10
YWHAZ	P63104	7534	BRAF	P15056	673	3	Chromatography;APMS;CoIP	7	pubmed:17353931;pubmed:15324660;pubmed:17979178;pubmed:26496610;pubmed:28514442;pubmed:31980649;pubmed:15161933	10
YWHAZ	P63104	7534	YAP1	P46937	10413	5	Chromatography;Fluorescence;CoIP;Imaging;APMS	5	pubmed:24255178;pubmed:26578655;pubmed:25670079;pubmed:28514442;pubmed:15161933	10
ACTB	P60709	60	CFL2	Q9Y281	1073	3	Chromatography;2Hyb;APMS	6	pubmed:16189514;pubmed:25416956;pubmed:21516116;pubmed:31515488;pubmed:32296183;pubmed:25910212	9
ADRM1	Q16186	11047	PSMD14	O00487	10213	3	Chromatography;CoIP;PAGE	6	pubmed:26186194;pubmed:17323924;pubmed:24743594;pubmed:26496610;pubmed:28514442;pubmed:24811749	9
AGO1	Q9UL18	26523	TNRC6A	Q8NDV7	27327	4	Chromatography;APMS;CoIP;Imaging	5	pubmed:19716330;pubmed:19383768;pubmed:24778252;pubmed:19470757;pubmed:19324964	9
AGO1	Q9UL18	26523	TNRC6B	Q9UPQ9	23112	4	APMS;Chromatography;CoIP;Imaging	5	pubmed:17891150;pubmed:19383768;pubmed:24778252;pubmed:19470757;pubmed:24043833	9
AGO2	Q9UKV8	27161	TARBP2	Q15633	6895	2	Chromatography;CoIP	7	pubmed:16357216;pubmed:19716330;pubmed:24778252;pubmed:26496610;pubmed:23622242;pubmed:16424907;pubmed:17932509	9
AKT1	P31749	207	APPL1	Q9UKG1	26060	5	Chromatography;2Hyb;Imaging;CoIP;Proximity	4	pubmed:12621049;pubmed:25814554;pubmed:25241761;pubmed:10490823	9
AKT1	P31749	207	CDKN1B	P46527	1027	5	Enzyme;Chromatography;Imaging;Proximity;CoIP	4	pubmed:12042314;pubmed:16780593;pubmed:25241761;pubmed:14504289	9
AKT1	P31749	207	EP300	Q09472	2033	4	Chromatography;Enzyme;APMS;CoIP	5	pubmed:18182168;pubmed:20333651;pubmed:21775285;pubmed:21901101;pubmed:15224190	9
AKT1	P31749	207	FOXO1	Q12778	2308	3	Enzyme;Imaging;Proximity	6	pubmed:16076959;pubmed:18786403;pubmed:10358075;pubmed:10358014;pubmed:25241761;pubmed:11237865	9
AKT1	P31749	207	MAPKAP1	Q9BPZ7	79109	5	Chromatography;Enzyme;2Hyb;APMS;CoIP	4	pubmed:16962653;pubmed:21177249;pubmed:18566586;pubmed:28264193	9
ARHGEF7	Q14155	8874	CBL	P22681	867	4	Chromatography;2Hyb;APMS;CoIP	5	pubmed:12935897;pubmed:14505571;pubmed:23175185;pubmed:16407834;pubmed:22588125	9
CCT3	P49368	7203	PPP2R2C	Q9Y2T4	5522	4	Chromatography;CoIP;APMS;Proximity	5	pubmed:19156129;pubmed:18782753;pubmed:26186194;pubmed:28514442;pubmed:28330616	9
CDC37	Q16543	11140	EGFR	P00533	1956	4	Chromatography;LUM;APMS;CoIP	5	pubmed:23956138;pubmed:12471035;pubmed:24189400;pubmed:25036637;pubmed:31980649	9
CDC37	Q16543	11140	IKBKG	Q9Y6K9	8517	3	Chromatography;CoIP;APMS	6	pubmed:11864612;pubmed:14743216;pubmed:24618592;pubmed:25036637;pubmed:24189400;pubmed:26496610	9
CDC37	Q16543	11140	LRRK2	Q5S007	120892	3	Chromatography;APMS;CoIP	6	pubmed:20642453;pubmed:18367605;pubmed:22612223;pubmed:16321986;pubmed:26355680;pubmed:23075850	9
CDC42	P60953	998	ARHGDIA	P52565	396	3	Chromatography;2Hyb;CoIP	6	pubmed:17353931;pubmed:20936779;pubmed:21900206;pubmed:24276241;pubmed:11368848;pubmed:31980649	9
CDC42	P60953	998	PARD6A	Q9NPB6	50855	4	Chromatography;2Hyb;APMS;CoIP	5	pubmed:14676191;pubmed:10934474;pubmed:10873802;pubmed:11260256;pubmed:21311754	9
CLTC	Q00610	1213	ARRB1	P49407	408	5	Chromatography;Fluorescence;APMS;CoIP;Imaging	4	pubmed:16709866;pubmed:9169477;pubmed:17620599;pubmed:24502978	9
DDB1	Q16531	1642	COP1	Q8NHY2	64326	3	Chromatography;APMS;CoIP	6	pubmed:14739464;pubmed:16949367;pubmed:19295130;pubmed:17079684;pubmed:25117710;pubmed:17041588	9
DDB1	Q16531	1642	COPS3	Q9UNS2	8533	3	Chromatography;APMS;2Hyb	6	pubmed:16964240;pubmed:16949367;pubmed:16036220;pubmed:19295130;pubmed:22767593;pubmed:10777491	9
DDB1	Q16531	1642	DCAF11	Q8TEB1	80344	3	Chromatography;APMS;CoIP	6	pubmed:16964240;pubmed:16949367;pubmed:19295130;pubmed:17079684;pubmed:28514442;pubmed:19109893	9
DDB1	Q16531	1642	DCAF8	Q5TAQ9	50717	3	APMS;Chromatography;CoIP	6	pubmed:16964240;pubmed:16949367;pubmed:19295130;pubmed:24500646;pubmed:28514442;pubmed:31391242	9
DDB1	Q16531	1642	ERCC8	Q13216	1161	3	Chromatography;Xray;APMS	6	pubmed:16949367;pubmed:22232169;pubmed:12732143;pubmed:22902626;pubmed:26826127;pubmed:16751180	9
DDB1	Q16531	1642	RBX1	P62877	9978	3	Chromatography;APMS;Xray	6	pubmed:15448697;pubmed:16473935;pubmed:16678110;pubmed:20870715;pubmed:22118460;pubmed:16751180	9
DYNC1H1	Q14204	1778	PAFAH1B1	P43034	5048	4	2Hyb;Chromatography;CoIP;APMS	5	pubmed:11889140;pubmed:19622634;pubmed:12885786;pubmed:26496610;pubmed:27173435	9
EPRS1	P07814	2058	IARS1	P41252	3376	5	APMS;SPR;2Hyb;Xlink;CoIP	4	pubmed:9556618;pubmed:30021884;pubmed:10913161;pubmed:11142386	9
FADD	Q13158	8772	FASLG	P48023	356	4	Chromatography;Imaging;Proximity;CoIP	5	pubmed:12887920;pubmed:12753742;pubmed:21803845;pubmed:25241761;pubmed:16498403	9
GSK3B	P49841	2932	FRAT1	Q92837	10023	4	Chromatography;CoIP;APMS;Xray	5	pubmed:23602568;pubmed:23455922;pubmed:26496610;pubmed:29568061;pubmed:11738041	9
HSP90AA1	P07900	3320	CDK4	P11802	1019	3	Chromatography;CoIP;APMS	6	pubmed:22315411;pubmed:22939624;pubmed:26186194;pubmed:23455922;pubmed:26804907;pubmed:28514442	9
HSP90AA1	P07900	3320	RPAP3	Q9H6T3	79657	5	Chromatography;APMS;Xray;LUM;CoIP	4	pubmed:21360678;pubmed:19875381;pubmed:24794838;pubmed:25036637	9
HSP90AA1	P07900	3320	STK11	Q15831	6794	3	Chromatography;LUM;CoIP	6	pubmed:14668798;pubmed:14676191;pubmed:21860411;pubmed:22939624;pubmed:28514442;pubmed:25036637	9
HSP90AA1	P07900	3320	TERT	O14746	7015	3	Chromatography;APMS;CoIP	6	pubmed:12586360;pubmed:10197982;pubmed:15843522;pubmed:20959453;pubmed:11274138;pubmed:19751963	9
HSP90AB1	P08238	3326	AHSA1	O95433	10598	4	APMS;Chromatography;CoIP;Enzyme	5	pubmed:20226818;pubmed:25036637;pubmed:26693507;pubmed:20618441;pubmed:30382094	9
HSP90AB1	P08238	3326	AURKB	Q96GD4	9212	4	Chromatography;APMS;CoIP;LUM	5	pubmed:26186194;pubmed:23443559;pubmed:28514442;pubmed:29568061;pubmed:22939624	9
HSP90AB1	P08238	3326	CDK9	P50750	1025	4	Chromatography;CoIP;APMS;LUM	5	pubmed:17643375;pubmed:26186194;pubmed:23455922;pubmed:28514442;pubmed:22939624	9
HSP90AB1	P08238	3326	PPP5C	P53041	5536	4	Chromatography;CoIP;APMS;Proximity	5	pubmed:21360678;pubmed:25036637;pubmed:26496610;pubmed:27880917;pubmed:28330616	9
HSPA4	P34932	3308	BAG3	O95817	9531	3	APMS;Chromatography;CoIP	6	pubmed:12750378;pubmed:21233200;pubmed:19229298;pubmed:20368414;pubmed:23824909;pubmed:19931284	9
HSPA4	P34932	3308	EGFR	P00533	1956	3	Chromatography;Complementation;2Hyb	6	pubmed:12006493;pubmed:20029029;pubmed:18271526;pubmed:25402006;pubmed:24658140;pubmed:31980649	9
HSPA8	P11142	3312	ESR1	P03372	2099	3	Chromatography;APMS;CoSed	6	pubmed:20308691;pubmed:15538384;pubmed:16037132;pubmed:21182205;pubmed:9774640;pubmed:21182203	9
HSPA8	P11142	3312	LRRK2	Q5S007	120892	2	Chromatography;CoIP	7	pubmed:18367605;pubmed:19826009;pubmed:17400507;pubmed:24510904;pubmed:24947832;pubmed:23455607;pubmed:29519959	9
HSPA8	P11142	3312	MAPT	P10636	4137	4	Chromatography;CoIP;NMR;Fluorescence	5	pubmed:17954934;pubmed:14612456;pubmed:28514442;pubmed:26269332;pubmed:29764935	9
HSPA9	P38646	3313	EGFR	P00533	1956	4	Chromatography;APMS;Complementation;CoIP	5	pubmed:24189400;pubmed:28065597;pubmed:20029029;pubmed:31980649;pubmed:15657067	9
KPNB1	Q14974	3837	RANBP2	P49792	5903	3	Chromatography;APMS;CoIP	6	pubmed:12894213;pubmed:11266456;pubmed:10473610;pubmed:9398662;pubmed:26496610;pubmed:8909533	9
LRP6	O75581	4040	AXIN1	O15169	8312	3	Chromatography;Wblot;CoIP	6	pubmed:20128690;pubmed:23959799;pubmed:22682247;pubmed:16890161;pubmed:19107203;pubmed:24976009	9
LRP6	O75581	4040	DKK1	O94907	22943	5	Chromatography;APMS;Imaging;ELISA;CoIP	4	pubmed:26186194;pubmed:11448771;pubmed:15035989;pubmed:28514442	9
MAP2K3	P46734	5606	MAP2K6	P52564	5608	5	Genetic;Chromatography;Imaging;Proximity;CoIP	4	pubmed:11562357;pubmed:26186194;pubmed:25241761;pubmed:28514442	9
MAP2K6	P52564	5608	MAP2K3	P46734	5606	5	Genetic;Chromatography;Imaging;Proximity;CoIP	4	pubmed:11562357;pubmed:26186194;pubmed:25241761;pubmed:28514442	9
MAPT	P10636	4137	DCTN1	Q14203	1639	6	2Hyb;APMS;Chromatography;Proximity;CoIP;Imaging	3	pubmed:17932487;pubmed:26638075;pubmed:26269332	9
MAPT	P10636	4137	FYN	P06241	2534	5	Chromatography;APMS;Enzyme;SPR;Fluorescence	4	pubmed:11826099;pubmed:16115884;pubmed:21692989;pubmed:25156556	9
MAPT	P10636	4137	HSPA8	P11142	3312	4	Chromatography;CoIP;NMR;Fluorescence	5	pubmed:17954934;pubmed:14612456;pubmed:28514442;pubmed:26269332;pubmed:29764935	9
MMS19	Q96T76	64210	CIAO2B	Q9Y3D0	51647	2	Chromatography;CoIP	7	pubmed:22678362;pubmed:24130505;pubmed:23891004;pubmed:26186194;pubmed:22678361;pubmed:28514442;pubmed:28178521	9
MSH2	P43246	4436	EXO1	Q9UQ84	9156	3	APMS;2Hyb;CoIP	6	pubmed:22222486;pubmed:19015241;pubmed:10856833;pubmed:9788596;pubmed:11427529;pubmed:12414623	9
NCL	P19338	4691	NPM1	P06748	4869	4	Chromatography;APMS;Proximity;CoIP	5	pubmed:8620867;pubmed:20431927;pubmed:16648475;pubmed:28514442;pubmed:21048921	9
NUP107	P57740	57122	NUP160	Q12769	23279	3	Chromatography;Proximity;CoIP	6	pubmed:15146057;pubmed:17360435;pubmed:24927568;pubmed:26496610;pubmed:20676042;pubmed:11564755	9
NUP107	P57740	57122	NUP85	Q9BW27	79902	3	Chromatography;Proximity;CoIP	6	pubmed:15146057;pubmed:17360435;pubmed:26496610;pubmed:24927568;pubmed:20676042;pubmed:24315095	9
NUP160	Q12769	23279	NUP107	P57740	57122	3	Chromatography;Proximity;CoIP	6	pubmed:15146057;pubmed:17360435;pubmed:24927568;pubmed:26496610;pubmed:20676042;pubmed:11564755	9
PCNA	P12004	5111	SPRTN	Q9H040	83932	3	Chromatography;APMS;Imaging	6	pubmed:23042607;pubmed:22987070;pubmed:23042605;pubmed:22681887;pubmed:22902628;pubmed:22894931	9
PPP1CA	P62136	5499	CNST	Q6PJW8	163882	5	2Hyb;Chromatography;CoIP;Wblot;APMS	4	pubmed:22321011;pubmed:26186194;pubmed:28514442;pubmed:19389623	9
PPP1CA	P62136	5499	KIF18A	Q8NI77	81930	4	Chromatography;2Hyb;APMS;CoIP	5	pubmed:26186194;pubmed:15231748;pubmed:28514442;pubmed:27880917;pubmed:27173435	9
PPP1CA	P62136	5499	KNL1	Q8NG31	57082	4	Chromatography;2Hyb;CoIP;APMS	5	pubmed:26186194;pubmed:15231748;pubmed:27880917;pubmed:28514442;pubmed:19389623	9
PPP1CA	P62136	5499	PIH1D1	Q9NWS0	55011	4	Chromatography;APMS;Proximity;CoIP	5	pubmed:26186194;pubmed:27880917;pubmed:27173435;pubmed:28514442;pubmed:28330616	9
PPP1CA	P62136	5499	POLR2E	P19388	5434	4	Chromatography;APMS;Proximity;CoIP	5	pubmed:26186194;pubmed:27880917;pubmed:27173435;pubmed:28514442;pubmed:28330616	9
PPP1CA	P62136	5499	PPP1R11	O60927	6992	4	Chromatography;APMS;Proximity;CoIP	5	pubmed:26186194;pubmed:27880917;pubmed:28514442;pubmed:27173435;pubmed:28330616	9
PPP1CA	P62136	5499	PPP1R3D	O95685	5509	4	2Hyb;Chromatography;APMS;CoIP	5	pubmed:22321011;pubmed:26186194;pubmed:27880917;pubmed:28514442;pubmed:28330616	9
PPP1CA	P62136	5499	RB1	P06400	5925	5	Chromatography;2Hyb;APMS;Array;CoIP	4	pubmed:12434308;pubmed:17274640;pubmed:8384581;pubmed:17008050	9
PPP1CA	P62136	5499	UXT	Q9UBK9	8409	4	Chromatography;APMS;Proximity;CoIP	5	pubmed:26186194;pubmed:27880917;pubmed:27173435;pubmed:28514442;pubmed:28330616	9
PPP1R8	Q12972	5511	PPP1CB	P62140	5500	4	Chromatography;CoIP;APMS;Proximity	5	pubmed:20516061;pubmed:17353931;pubmed:26496610;pubmed:27880917;pubmed:28330616	9
PRKDC	P78527	5591	DCLRE1C	Q96SD1	64421	4	APMS;Enzyme;Chromatography;CoIP	5	pubmed:11955432;pubmed:15456891;pubmed:15936993;pubmed:16857680;pubmed:22529269	9
PRKDC	P78527	5591	RPA2	P15927	6118	3	Chromatography;APMS;Enzyme	6	pubmed:10064605;pubmed:16540648;pubmed:10713094;pubmed:9295339;pubmed:24332808;pubmed:8943020	9
PRKN	O60260	5071	GPR37	O15354	2861	5	2Hyb;Chromatography;APMS;Enzyme;Genetic	4	pubmed:11439185;pubmed:12150907;pubmed:14579121;pubmed:12670421	9
PRKN	O60260	5071	SNCA	P37840	6622	2	Chromatography;Genetic	7	pubmed:18195004;pubmed:11588587;pubmed:12963044;pubmed:19651786;pubmed:12670421;pubmed:25861987;pubmed:16714300	9
PRKN	O60260	5071	UBE2N	P61088	7334	2	APMS;Chromatography	7	pubmed:17553932;pubmed:17846173;pubmed:21694720;pubmed:19880420;pubmed:24023840;pubmed:20940148;pubmed:25403879	9
PSMD2	Q13200	5708	PSMC2	P35998	5701	4	APMS;Chromatography;CoIP;2Hyb	5	pubmed:10625621;pubmed:20810900;pubmed:22275368;pubmed:22901813;pubmed:32296183	9
RAB5B	P61020	5869	LRRK2	Q5S007	120892	5	2Hyb;Chromatography;Imaging;CoIP;Enzyme	4	pubmed:18445495;pubmed:26355680;pubmed:25605758;pubmed:27314038	9
RAC1	P63000	5879	BAIAP2	Q9UQB8	10458	4	APMS;Chromatography;CoIP;2Hyb	5	pubmed:11130076;pubmed:11157984;pubmed:19171758;pubmed:17003044;pubmed:11696321	9
RANBP2	P49792	5903	KPNB1	Q14974	3837	3	Chromatography;APMS;CoIP	6	pubmed:12894213;pubmed:11266456;pubmed:10473610;pubmed:9398662;pubmed:26496610;pubmed:8909533	9
RANBP2	P49792	5903	RANGAP1	P46060	5905	3	APMS;Chromatography;Xray	6	pubmed:21518904;pubmed:11709548;pubmed:12192048;pubmed:22464730;pubmed:22194619;pubmed:16204249	9
RBBP7	Q16576	5931	CDK2AP1	O14519	8099	3	Chromatography;APMS;CoIP	6	pubmed:20523938;pubmed:26186194;pubmed:26496610;pubmed:28514442;pubmed:27705803;pubmed:25123934	9
RBBP7	Q16576	5931	CHD4	Q14839	1108	4	APMS;Chromatography;CoIP;Imaging	5	pubmed:9790534;pubmed:25247294;pubmed:26186194;pubmed:28514442;pubmed:28977666	9
RBBP7	Q16576	5931	MBD3	O95983	53615	4	APMS;Chromatography;CoIP;Xlink	5	pubmed:10444591;pubmed:26186194;pubmed:28514442;pubmed:27705803;pubmed:25123934	9
RBBP7	Q16576	5931	SIN3A	Q96ST3	25942	3	APMS;Chromatography;CoIP	6	pubmed:9651585;pubmed:12453419;pubmed:11784859;pubmed:26186194;pubmed:28514442;pubmed:27705803	9
RHOA	P61586	387	ARHGEF11	O15085	9826	5	Enzyme;APMS;2Hyb;Chromatography;CoIP	4	pubmed:10526156;pubmed:21988832;pubmed:28514442;pubmed:20300064	9
RHOA	P61586	387	ARHGEF12	Q9NZN5	23365	4	APMS;Chromatography;Xray;CoIP	5	pubmed:11373293;pubmed:23405219;pubmed:28514442;pubmed:15364580;pubmed:20300064	9
RHOA	P61586	387	DAAM1	Q9Y4D1	23002	6	Imaging;Chromatography;Proximity;CoIP;APMS;SPR	3	pubmed:25241761;pubmed:28514442;pubmed:18218625	9
RHOA	P61586	387	SMURF1	Q9HCE7	57154	4	Enzyme;Chromatography;APMS;CoIP	5	pubmed:21708152;pubmed:16622418;pubmed:26825171;pubmed:28169289;pubmed:15710384	9
RPS2	P15880	6187	PRMT3	O60678	10196	5	APMS;Chromatography;Enzyme;CoIP;2Hyb	4	pubmed:18573314;pubmed:26186194;pubmed:28514442;pubmed:32296183	9
RPS3	P23396	6188	RELA	Q04206	5970	4	Chromatography;Imaging;CoIP;APMS	5	pubmed:18045535;pubmed:23188828;pubmed:14743216;pubmed:24457201;pubmed:26526615	9
RUVBL2	Q9Y230	10856	KAT5	Q92993	10524	3	Chromatography;APMS;CoIP	6	pubmed:14966270;pubmed:17704809;pubmed:27153538;pubmed:28514442;pubmed:10966108;pubmed:16230350	9
RUVBL2	Q9Y230	10856	RUVBL2	Q9Y230	10856	4	2Hyb;Chromatography;APMS;CoIP	5	pubmed:21988832;pubmed:11080158;pubmed:28561026;pubmed:17353931;pubmed:10966108	9
SF3B2	Q13435	10992	SF3B4	Q15427	10262	4	2Hyb;Wblot;Chromatography;CoIP	5	pubmed:16189514;pubmed:7958871;pubmed:22365833;pubmed:25416956;pubmed:32296183	9
SFN	P31947	2810	TP53	P04637	7157	4	Chromatography;APMS;Thermal;Xray	5	pubmed:11896572;pubmed:14517281;pubmed:17546054;pubmed:21625211;pubmed:20206173	9
SFN	P31947	2810	YWHAZ	P63104	7534	4	Chromatography;2Hyb;CoIP;APMS	5	pubmed:26186194;pubmed:28514442;pubmed:23840115;pubmed:15161933;pubmed:20618440	9
SH3GL2	Q99962	6456	ITCH	Q96J02	83737	6	Chromatography;Fluorescence;Wblot;APMS;CoIP;Imaging	3	pubmed:14684745;pubmed:26613292;pubmed:17038327	9
SH3GL2	Q99962	6456	SH3KBP1	Q96B97	30011	4	Chromatography;2Hyb;APMS;CoIP	5	pubmed:15456872;pubmed:21900206;pubmed:11894095;pubmed:16164598;pubmed:11894096	9
SNCA	P37840	6622	PRKN	O60260	5071	2	Chromatography;Genetic	7	pubmed:18195004;pubmed:11588587;pubmed:12963044;pubmed:19651786;pubmed:12670421;pubmed:25861987;pubmed:16714300	9
SNCA	P37840	6622	TPPP	O94811	11076	6	Chromatography;Imaging;NMR;ELISA;CD;Fluorescence	3	pubmed:20849899;pubmed:17027006;pubmed:27671864	9
SRPK1	Q96SB4	6732	SRSF1	Q07955	6426	4	Enzyme;APMS;Chromatography;Wblot	5	pubmed:17517895;pubmed:10196197;pubmed:9472028;pubmed:12565863;pubmed:23602568	9
STUB1	Q9UNE7	10273	AR	P10275	367	4	APMS;Enzyme;Chromatography;2Hyb	5	pubmed:21157430;pubmed:19706771;pubmed:20661446;pubmed:15107424;pubmed:27903893	9
STUB1	Q9UNE7	10273	RAF1	P04049	5894	4	Chromatography;APMS;Enzyme;LUM	5	pubmed:19011619;pubmed:15215316;pubmed:15936278;pubmed:22350907;pubmed:25036637	9
TP53	P04637	7157	COP1	Q8NHY2	64326	4	Chromatography;APMS;Enzyme;CoIP	5	pubmed:16931761;pubmed:15103385;pubmed:21625211;pubmed:23736031;pubmed:27534417	9
TP53	P04637	7157	MAPK14	Q16539	1432	3	Chromatography;Enzyme;Complementation	6	pubmed:17172861;pubmed:20213747;pubmed:21050851;pubmed:21675959;pubmed:15642743;pubmed:10581258	9
TP53	P04637	7157	OTUD5	Q96G74	55593	6	Chromatography;Imaging;APMS;2Hyb;Enzyme;CoIP	3	pubmed:19615732;pubmed:25499082;pubmed:24143256	9
TP53	P04637	7157	PARP1	P09874	142	4	Chromatography;Wblot;APMS;CoIP	5	pubmed:15044383;pubmed:9565608;pubmed:14627987;pubmed:9312059;pubmed:12898523	9
TP53	P04637	7157	PIAS2	O75928	9063	5	APMS;2Hyb;Enzyme;Imaging;Proximity	4	pubmed:11867732;pubmed:18624398;pubmed:19339993;pubmed:25241761	9
TP53	P04637	7157	PTK2	Q05397	5747	5	Chromatography;APMS;Imaging;CoIP;Proximity	4	pubmed:18206965;pubmed:25241761;pubmed:15855171;pubmed:19857493	9
TP53	P04637	7157	SFN	P31947	2810	4	Chromatography;APMS;Thermal;Xray	5	pubmed:11896572;pubmed:14517281;pubmed:17546054;pubmed:21625211;pubmed:20206173	9
TP53	P04637	7157	TP63	Q9H3D4	8626	3	Genetic;Chromatography;CoIP	6	pubmed:21511729;pubmed:23687300;pubmed:22575646;pubmed:25417702;pubmed:19345189;pubmed:21741598	9
TUBA1A	Q71U36	7846	HDAC6	Q9UBN7	10013	3	Enzyme;Chromatography;CoIP	6	pubmed:12606581;pubmed:12486003;pubmed:12024216;pubmed:19961433;pubmed:23703321;pubmed:19893491	9
TUBG1	P23258	7283	MZT2B	Q6NZ67	80097	4	Chromatography;APMS;CoSed;CoIP	5	pubmed:23443559;pubmed:26186194;pubmed:28514442;pubmed:20360068;pubmed:29568061	9
TUBG1	P23258	7283	TUBGCP3	Q96CW5	10426	3	Chromatography;APMS;CoIP	6	pubmed:21135143;pubmed:23443559;pubmed:26496610;pubmed:20360068;pubmed:29568061;pubmed:27015882	9
YWHAB	P31946	7529	EPB41L3	Q9Y2J2	23136	4	Chromatography;2Hyb;APMS;CoIP	5	pubmed:17353931;pubmed:15324660;pubmed:11996670;pubmed:24255178;pubmed:24366813	9
YWHAG	P61981	7532	EPB41L3	Q9Y2J2	23136	4	Chromatography;2Hyb;APMS;CoIP	5	pubmed:17353931;pubmed:20936779;pubmed:15324660;pubmed:11996670;pubmed:24366813	9
YWHAG	P61981	7532	KIF23	Q02241	9493	3	Chromatography;CoIP;APMS	6	pubmed:17353931;pubmed:15324660;pubmed:25658096;pubmed:26496610;pubmed:28514442;pubmed:20451386	9
YWHAG	P61981	7532	LRRK2	Q5S007	120892	5	Chromatography;CoIP;APMS;Fluorescence;Thermal	4	pubmed:20642453;pubmed:24947832;pubmed:23075850;pubmed:28202711	9
YWHAH	Q04917	7533	BAD	Q92934	572	3	2Hyb;APMS;CoIP	6	pubmed:9369453;pubmed:21988832;pubmed:11697890;pubmed:17979178;pubmed:28514442;pubmed:31980649	9
YWHAH	Q04917	7533	CDC25B	P30305	994	4	2Hyb;APMS;Chromatography;CoIP	5	pubmed:10713667;pubmed:26496610;pubmed:27432908;pubmed:28514442;pubmed:16672277	9
YWHAH	Q04917	7533	CDC25C	P30307	995	3	Chromatography;CoIP;APMS	6	pubmed:11969417;pubmed:15791647;pubmed:27432908;pubmed:27880917;pubmed:28514442;pubmed:28330616	9
YWHAH	Q04917	7533	MARK2	Q7KZI7	2011	3	Chromatography;APMS;CoIP	6	pubmed:14676191;pubmed:19615732;pubmed:17979178;pubmed:28514442;pubmed:16959763;pubmed:19553522	9
YWHAQ	P27348	10971	BRAF	P15056	673	3	Chromatography;APMS;CoIP	6	pubmed:17353931;pubmed:17979178;pubmed:18332145;pubmed:28514442;pubmed:31980649;pubmed:15324660	9
YWHAQ	P27348	10971	CBL	P22681	867	3	APMS;Chromatography;CoIP	6	pubmed:11024037;pubmed:8663231;pubmed:19380743;pubmed:9092538;pubmed:15094368;pubmed:11697890	9
YWHAQ	P27348	10971	HDAC5	Q9UQL6	10014	3	Chromatography;2Hyb;CoIP	6	pubmed:20716686;pubmed:15367659;pubmed:21081666;pubmed:23393134;pubmed:23752268;pubmed:28514442	9
YWHAQ	P27348	10971	MARK2	Q7KZI7	2011	4	Chromatography;APMS;Wblot;CoIP	5	pubmed:17353931;pubmed:19553522;pubmed:15161933;pubmed:19011111;pubmed:28514442	9
YWHAQ	P27348	10971	MPRIP	Q6WCQ1	23164	4	Chromatography;APMS;2Hyb;CoIP	5	pubmed:17353931;pubmed:15324660;pubmed:15161933;pubmed:21988832;pubmed:28514442	9
YWHAQ	P27348	10971	PTPN3	P26045	5774	4	APMS;Chromatography;CoIP;Proximity	5	pubmed:15161933;pubmed:27432908;pubmed:27880917;pubmed:28514442;pubmed:28330616	9
YWHAQ	P27348	10971	TSC2	P49815	7249	3	Chromatography;APMS;CoIP	6	pubmed:17353931;pubmed:20618440;pubmed:15161933;pubmed:17470459;pubmed:28514442;pubmed:12438239	9
YWHAQ	P27348	10971	YAP1	P46937	10413	3	Chromatography;APMS;CoIP	6	pubmed:12535517;pubmed:24255178;pubmed:15161933;pubmed:22863277;pubmed:24366813;pubmed:28514442	9
YWHAZ	P63104	7534	ARAF	P10398	369	4	2Hyb;Chromatography;CoIP;Array	5	pubmed:20936779;pubmed:25852190;pubmed:31980649;pubmed:19933840;pubmed:20052757	9
YWHAZ	P63104	7534	CDC25A	P30304	993	5	2Hyb;Chromatography;CoIP;Wblot;APMS	4	pubmed:11912208;pubmed:27432908;pubmed:28514442;pubmed:15161933	9
YWHAZ	P63104	7534	GP1BA	P07359	2811	4	2Hyb;APMS;Chromatography;CoIP	5	pubmed:9454760;pubmed:8631758;pubmed:10627461;pubmed:19558434;pubmed:10887121	9
YWHAZ	P63104	7534	HDAC4	P56524	9759	4	APMS;Chromatography;CoIP;2Hyb	5	pubmed:11504882;pubmed:23752268;pubmed:28514442;pubmed:15964851;pubmed:15161933	9
YWHAZ	P63104	7534	KIF23	Q02241	9493	4	Chromatography;CoIP;APMS;2Hyb	5	pubmed:14676191;pubmed:28514442;pubmed:20451386;pubmed:22580824;pubmed:15161933	9
YWHAZ	P63104	7534	MARK2	Q7KZI7	2011	4	Chromatography;CoIP;APMS;Wblot	5	pubmed:14676191;pubmed:28514442;pubmed:16306228;pubmed:15324659;pubmed:15161933	9
YWHAZ	P63104	7534	PRKCE	Q02156	5581	5	Chromatography;APMS;CoIP;Thermal;Xray	4	pubmed:11950841;pubmed:12893243;pubmed:31980649;pubmed:19662078	9
YWHAZ	P63104	7534	PTPN3	P26045	5774	4	Chromatography;CoIP;APMS;Proximity	5	pubmed:27432908;pubmed:27880917;pubmed:28514442;pubmed:28330616;pubmed:15161933	9
YWHAZ	P63104	7534	SFN	P31947	2810	4	Chromatography;2Hyb;CoIP;APMS	5	pubmed:26186194;pubmed:28514442;pubmed:23840115;pubmed:15161933;pubmed:20618440	9
ACTB	P60709	60	ESR1	P03372	2099	3	Chromatography;APMS;CoSed	5	pubmed:20308691;pubmed:21182205;pubmed:20348541;pubmed:31527615;pubmed:21182203	8
ACTG1	P63261	71	CFL2	Q9Y281	1073	4	Chromatography;2Hyb;APMS;Complementation	4	pubmed:16189514;pubmed:25416956;pubmed:32296183;pubmed:25910212	8
AGO2	Q9UKV8	27161	TNRC6C	Q9HCJ0	57690	4	Chromatography;APMS;CoIP;Imaging	4	pubmed:21981923;pubmed:19383768;pubmed:24778252;pubmed:19470757	8
AKT1	P31749	207	NOS3	P29474	4846	4	Chromatography;Enzyme;Imaging;Proximity	4	pubmed:11425855;pubmed:10376603;pubmed:25241761;pubmed:23397142	8
ARFGAP1	Q8N6T3	55738	LRRK2	Q5S007	120892	5	Chromatography;Enzyme;Imaging;Array;CoIP	3	pubmed:22423108;pubmed:22363216;pubmed:29513927	8
ARHGEF7	Q14155	8874	RAC1	P63000	5879	3	Chromatography;CoIP;APMS	5	pubmed:19961560;pubmed:15306850;pubmed:18684957;pubmed:16492808;pubmed:24792722	8
ARPC2	O15144	10109	ARPC3	O15145	10094	4	Imaging;APMS;Chromatography;CoIP	4	pubmed:9230079;pubmed:23148219;pubmed:26186194;pubmed:28514442	8
BAG5	Q9UL15	9529	MAD1L1	Q9Y6D9	8379	3	Chromatography;2Hyb;CoIP	5	pubmed:26186194;pubmed:25036637;pubmed:25416956;pubmed:28514442;pubmed:32296183	8
CBX3	Q13185	11335	EHMT2	Q96KQ7	10919	4	APMS;Imaging;Chromatography;Xray	4	pubmed:17962312;pubmed:15200951;pubmed:22514736;pubmed:27705803	8
CDC37	Q16543	11140	AURKB	Q96GD4	9212	5	Chromatography;CoIP;LUM;APMS;Proximity	3	pubmed:26186194;pubmed:25036637;pubmed:29568061	8
CDC37	Q16543	11140	CHUK	O15111	1147	3	Chromatography;APMS;CoIP	5	pubmed:21903422;pubmed:11864612;pubmed:25036637;pubmed:24189400;pubmed:14743216	8
CDC37	Q16543	11140	IKBKB	O14920	3551	3	Chromatography;APMS;CoIP	5	pubmed:21903422;pubmed:11864612;pubmed:25036637;pubmed:26496610;pubmed:14743216	8
CDC37	Q16543	11140	IKBKE	Q14164	9641	4	Chromatography;LUM;CoIP;APMS	4	pubmed:21903422;pubmed:14743216;pubmed:25036637;pubmed:17353931	8
CDC37	Q16543	11140	RAF1	P04049	5894	4	Chromatography;APMS;LUM;CoIP	4	pubmed:25036637;pubmed:24189400;pubmed:17979178;pubmed:31980649	8
CDC37	Q16543	11140	SQSTM1	Q13501	8878	4	2Hyb;Chromatography;APMS;CoIP	4	pubmed:21900206;pubmed:24189400;pubmed:20562859;pubmed:32296183	8
CDC37	Q16543	11140	STK11	Q15831	6794	3	Chromatography;LUM;CoIP	5	pubmed:14668798;pubmed:14676191;pubmed:21860411;pubmed:20562859;pubmed:25036637	8
CDC37	Q16543	11140	STK38L	Q9Y2H1	23012	5	Chromatography;APMS;Proximity;LUM;CoIP	3	pubmed:24366813;pubmed:30108113;pubmed:25036637	8
CDC42	P60953	998	CDC42EP1	Q00587	11135	2	2Hyb;CoIP	6	pubmed:20936779;pubmed:16189514;pubmed:21988832;pubmed:25416956;pubmed:31980649;pubmed:32296183	8
CDC42	P60953	998	CDC42EP2	O14613	10435	2	2Hyb;APMS	6	pubmed:20936779;pubmed:11035016;pubmed:10490598;pubmed:21988832;pubmed:25416956;pubmed:32296183	8
CDC42	P60953	998	PAK3	O75914	5063	4	2Hyb;Chromatography;APMS;Wblot	4	pubmed:20936779;pubmed:15824104;pubmed:11157984;pubmed:10866202	8
CFAP20	Q9Y6A4	29105	CLASRP	Q8N2M8	11129	4	Chromatography;2Hyb;APMS;CoIP	4	pubmed:26472758;pubmed:28514442;pubmed:27173435;pubmed:32296183	8
CLTC	Q00610	1213	GGA1	Q9UJY5	26088	4	APMS;2Hyb;Chromatography;Xray	4	pubmed:11301005;pubmed:17506864;pubmed:17344219;pubmed:17052248	8
CLTC	Q00610	1213	OCRL	Q01968	4952	4	Chromatography;CoIP;SPR;APMS	4	pubmed:16902405;pubmed:26496610;pubmed:25107275;pubmed:19536138	8
CSNK1A1	P48729	1452	AXIN1	O15169	8312	4	Genetic;Chromatography;APMS;CoIP	4	pubmed:11884395;pubmed:26496610;pubmed:17510365;pubmed:22682247	8
DAPK1	P53355	1612	DAPK1	P53355	1612	3	Enzyme;Chromatography;CoIP	5	pubmed:20103772;pubmed:19712061;pubmed:19180116;pubmed:20220139;pubmed:21738225	8
DDB1	Q16531	1642	DDA1	Q9BW61	79016	2	Chromatography;CoIP	6	pubmed:16964240;pubmed:19295130;pubmed:17452440;pubmed:17609381;pubmed:16949367;pubmed:20562859	8
DNM1	Q05193	1759	SNX9	Q9Y5X1	51429	4	Chromatography;APMS;Enzyme;CoIP	4	pubmed:15703209;pubmed:28514442;pubmed:16137687;pubmed:18353773	8
DNM1L	O00429	10059	MIEF2	Q96C03	125170	5	APMS;Imaging;2Hyb;Xlink;CoIP	3	pubmed:23530241;pubmed:21508961;pubmed:29464060	8
EEF1A2	Q05639	1917	ABTB1	Q969K4	80325	4	2Hyb;Chromatography;CoIP;Complementation	4	pubmed:25416956;pubmed:28514442;pubmed:32296183;pubmed:31515488	8
GSK3B	P49841	2932	GSKIP	Q9P0R6	51527	4	Chromatography;APMS;Proximity;CoIP	4	pubmed:17353931;pubmed:23602568;pubmed:23455922;pubmed:29568061	8
GSK3B	P49841	2932	LRP6	O75581	4040	5	Chromatography;Enzyme;Wblot;CoIP;APMS	3	pubmed:16890161;pubmed:19107203;pubmed:16365045	8
GSK3B	P49841	2932	MYC	P01106	4609	4	Chromatography;Genetic;APMS;CoIP	4	pubmed:14563837;pubmed:19131971;pubmed:25495526;pubmed:21150319	8
GSK3B	P49841	2932	PRKACA	P17612	5566	5	Chromatography;Enzyme;CoIP;APMS;Proximity	3	pubmed:11035810;pubmed:23602568;pubmed:29568061	8
HSP90AA1	P07900	3320	AURKB	Q96GD4	9212	3	Chromatography;APMS;CoIP	5	pubmed:22939624;pubmed:26186194;pubmed:23443559;pubmed:28514442;pubmed:29568061	8
HSP90AA1	P07900	3320	CHORDC1	Q9UHD1	26973	4	Chromatography;APMS;CoIP;2Hyb	4	pubmed:19875381;pubmed:25036637;pubmed:26496610;pubmed:23414517	8
HSP90AA1	P07900	3320	HDAC6	Q9UBN7	10013	2	Chromatography;Enzyme	6	pubmed:18591380;pubmed:19158084;pubmed:15937340;pubmed:15916966;pubmed:22367781;pubmed:23703321	8
HSP90AA1	P07900	3320	HSP90AB1	P08238	3326	3	Chromatography;APMS;CoIP	5	pubmed:20353823;pubmed:21360678;pubmed:19875381;pubmed:25036637;pubmed:26496610	8
HSP90AA1	P07900	3320	HSPA1A	P0DMV8	3303	3	APMS;2Hyb;Chromatography	5	pubmed:12093808;pubmed:12853476;pubmed:16263121;pubmed:19875381;pubmed:11413142	8
HSP90AA1	P07900	3320	HSPA8	P11142	3312	3	Chromatography;APMS;CoIP	5	pubmed:20039095;pubmed:9269769;pubmed:21360678;pubmed:19875381;pubmed:22504172	8
HSP90AA1	P07900	3320	MAP3K14	Q99558	9020	3	Chromatography;APMS;CoIP	5	pubmed:17563756;pubmed:22939624;pubmed:30833792;pubmed:31980649;pubmed:14743216	8
HSP90AA1	P07900	3320	NOS3	P29474	4846	3	Chromatography;2Hyb;APMS	5	pubmed:12676772;pubmed:11988487;pubmed:11744239;pubmed:12124224;pubmed:11425855	8
HSP90AB1	P08238	3326	CDK4	P11802	1019	4	Chromatography;CoIP;APMS;LUM	4	pubmed:26186194;pubmed:23455922;pubmed:28514442;pubmed:22939624	8
HSP90AB1	P08238	3326	HIF1A	Q16665	3091	4	Chromatography;APMS;2Hyb;SPR	4	pubmed:19802386;pubmed:18538669;pubmed:20668552;pubmed:26517842	8
HSP90AB1	P08238	3326	HSP90AA1	P07900	3320	3	Chromatography;APMS;CoIP	5	pubmed:20353823;pubmed:21360678;pubmed:19875381;pubmed:25036637;pubmed:26496610	8
HSP90AB1	P08238	3326	MAPT	P10636	4137	5	Fluorescence;NMR;Xray;Xlink;CoIP	3	pubmed:24581495;pubmed:30382094;pubmed:26269332	8
HSPA4	P34932	3308	HSPA8	P11142	3312	4	Chromatography;APMS;Proximity;Xlink	4	pubmed:25036637;pubmed:29568061;pubmed:30021884;pubmed:22990239	8
HSPA8	P11142	3312	HSP90AA1	P07900	3320	3	Chromatography;APMS;CoIP	5	pubmed:20039095;pubmed:9269769;pubmed:21360678;pubmed:19875381;pubmed:22504172	8
HSPA8	P11142	3312	HSPA4	P34932	3308	4	Chromatography;APMS;Proximity;Xlink	4	pubmed:25036637;pubmed:29568061;pubmed:30021884;pubmed:22990239	8
HSPA8	P11142	3312	TP53	P04637	7157	2	Chromatography;APMS	6	pubmed:8729618;pubmed:11297531;pubmed:23443559;pubmed:25144556;pubmed:7954368;pubmed:28215707	8
LARP7	Q4G0J3	51574	HEXIM1	O94992	10614	3	Chromatography;APMS;CoIP	5	pubmed:18483487;pubmed:26186194;pubmed:24367103;pubmed:28514442;pubmed:18281698	8
LGALS8	O00214	3964	ITGA3	P26006	3675	3	Chromatography;APMS;CoIP	5	pubmed:10852818;pubmed:26186194;pubmed:28514442;pubmed:18849583;pubmed:16368432	8
LGALS8	O00214	3964	ITGA5	P08648	3678	3	Chromatography;APMS;CoIP	5	pubmed:26186194;pubmed:28514442;pubmed:18849583;pubmed:16368432;pubmed:18024965	8
LMNB2	Q03252	84823	LMNA	P02545	4000	4	Chromatography;Proximity;APMS;Xlink	4	pubmed:26186194;pubmed:22412018;pubmed:29568061;pubmed:30021884	8
LRP6	O75581	4040	GSK3B	P49841	2932	5	Chromatography;Enzyme;Wblot;CoIP;APMS	3	pubmed:16890161;pubmed:19107203;pubmed:16365045	8
MAP2K6	P52564	5608	MAP3K5	Q99683	4217	3	APMS;Enzyme;2Hyb	5	pubmed:12820963;pubmed:11689443;pubmed:15866172;pubmed:20213747;pubmed:25098452	8
MAPT	P10636	4137	BIN1	O00499	274	5	Imaging;APMS;CoIP;NMR;Thermal	3	pubmed:23399914;pubmed:28755476;pubmed:26395440	8
MAPT	P10636	4137	HSP90AB1	P08238	3326	5	Fluorescence;NMR;Xray;Xlink;CoIP	3	pubmed:24581495;pubmed:30382094;pubmed:26269332	8
MAPT	P10636	4137	MARK2	Q7KZI7	2011	4	Enzyme;Xray;Proximity;CoIP	4	pubmed:24251416;pubmed:23666762;pubmed:23001711;pubmed:26269332	8
MAPT	P10636	4137	SNCA	P37840	6622	3	APMS;Chromatography;Imaging	5	pubmed:10464279;pubmed:15904919;pubmed:17408955;pubmed:21127069;pubmed:21985244	8
MFN2	O95140	9927	MARCHF5	Q9NX47	54708	3	Chromatography;Enzyme;CoIP	5	pubmed:16936636;pubmed:26186194;pubmed:26210454;pubmed:23727017;pubmed:28514442	8
MSH2	P43246	4436	MSH3	P20585	4437	2	Chromatography;APMS	6	pubmed:14657349;pubmed:9774676;pubmed:10029069;pubmed:8942985;pubmed:19377479;pubmed:8805365	8
MSN	P26038	4478	EZR	P15311	7430	4	APMS;Chromatography;CoIP;Proximity	4	pubmed:7579708;pubmed:8248180;pubmed:26496610;pubmed:29568061	8
MSN	P26038	4478	VCAM1	P19320	7412	4	Chromatography;APMS;CoIP;Xlink	4	pubmed:12082081;pubmed:19738201;pubmed:23463506;pubmed:22623428	8
NCL	P19338	4691	MDM2	Q00987	4193	4	Chromatography;APMS;Display;Wblot	4	pubmed:16751805;pubmed:22103682;pubmed:20195357;pubmed:24147044	8
NUP107	P57740	57122	NUP98	P52948	4928	3	Chromatography;Proximity;CoIP	5	pubmed:17360435;pubmed:26496610;pubmed:24927568;pubmed:20676042;pubmed:11564755	8
NUP107	P57740	57122	SEC13	P55735	6396	2	Chromatography;CoIP	6	pubmed:15146057;pubmed:26186194;pubmed:17360435;pubmed:26496610;pubmed:20676042;pubmed:28514442	8
NUP107	P57740	57122	SEH1L	Q96EE3	81929	3	Chromatography;Proximity;CoIP	5	pubmed:15146057;pubmed:17360435;pubmed:26496610;pubmed:24927568;pubmed:20676042	8
PCNA	P12004	5111	EP300	Q09472	2033	3	Chromatography;APMS;Enzyme	5	pubmed:14988403;pubmed:11268218;pubmed:18263614;pubmed:12937166;pubmed:24939902	8
PCNA	P12004	5111	KMT5A	Q9NQR1	387893	4	Chromatography;APMS;Imaging;Enzyme	4	pubmed:18166648;pubmed:18319261;pubmed:21035370;pubmed:22556262	8
PCNA	P12004	5111	RFC2	P35250	5982	3	APMS;Chromatography;CoIP	5	pubmed:9228079;pubmed:12171929;pubmed:8093561;pubmed:24958773;pubmed:26496610	8
PPP1CA	P62136	5499	BRCA1	P38398	672	4	Chromatography;Enzyme;APMS;CoIP	4	pubmed:17511879;pubmed:12438214;pubmed:22990118;pubmed:25056273	8
PPP1CA	P62136	5499	C20orf27	Q9GZN8	54976	3	Chromatography;APMS;CoIP	5	pubmed:26186194;pubmed:28514442;pubmed:27880917;pubmed:27173435;pubmed:28330616	8
PPP1CA	P62136	5499	CCDC85C	A6NKD9	317762	4	Chromatography;APMS;Proximity;CoIP	4	pubmed:26186194;pubmed:28514442;pubmed:27880917;pubmed:28330616	8
PPP1CA	P62136	5499	CSRNP1	Q96S65	64651	3	2Hyb;Chromatography;CoIP	5	pubmed:22321011;pubmed:26186194;pubmed:25416956;pubmed:28514442;pubmed:32296183	8
PPP1CA	P62136	5499	ERBIN	Q96RT1	55914	4	Chromatography;APMS;Proximity;CoIP	4	pubmed:26186194;pubmed:28514442;pubmed:27880917;pubmed:28330616	8
PPP1CA	P62136	5499	GYS1	P13807	2997	4	Chromatography;APMS;Proximity;CoIP	4	pubmed:26186194;pubmed:27173435;pubmed:28514442;pubmed:28330616	8
PPP1CA	P62136	5499	PDRG1	Q9NUG6	81572	4	Chromatography;APMS;Proximity;CoIP	4	pubmed:26186194;pubmed:27173435;pubmed:28514442;pubmed:28330616	8
PPP1CA	P62136	5499	PEAK1	Q9H792	79834	4	Chromatography;APMS;Proximity;CoIP	4	pubmed:26186194;pubmed:28514442;pubmed:27880917;pubmed:28330616	8
PPP1CA	P62136	5499	PPP1R15A	O75807	23645	4	Chromatography;2Hyb;CoIP;APMS	4	pubmed:12724406;pubmed:12016208;pubmed:15231748;pubmed:29109149	8
PPP1CA	P62136	5499	RASSF7	Q02833	8045	4	Chromatography;CoIP;APMS;Proximity	4	pubmed:24366813;pubmed:26186194;pubmed:28514442;pubmed:28330616	8
PPP1CA	P62136	5499	RASSF8	Q8NHQ8	11228	4	Chromatography;CoIP;APMS;Proximity	4	pubmed:24366813;pubmed:26186194;pubmed:28514442;pubmed:28330616	8
PPP1CA	P62136	5499	RRP1B	Q14684	23076	4	Chromatography;APMS;Wblot;CoIP	4	pubmed:19710015;pubmed:10637318;pubmed:20926688;pubmed:19389623	8
PPP1CA	P62136	5499	ZFYVE9	O95405	9372	3	2Hyb;Chromatography;CoIP	5	pubmed:22321011;pubmed:26186194;pubmed:15231748;pubmed:27880917;pubmed:28514442	8
PRKACA	P17612	5566	GSK3B	P49841	2932	5	Chromatography;Enzyme;CoIP;APMS;Proximity	3	pubmed:11035810;pubmed:23602568;pubmed:29568061	8
PRKN	O60260	5071	AIMP2	Q13155	7965	3	Chromatography;2Hyb;APMS	5	pubmed:12783850;pubmed:16135753;pubmed:16049031;pubmed:16714300;pubmed:27197155	8
PRKN	O60260	5071	ATXN3	P54252	4287	5	APMS;Chromatography;Enzyme;Xray;NMR	3	pubmed:20940148;pubmed:22081612;pubmed:24063750	8
PRKN	O60260	5071	TOMM70	O94826	9868	3	Chromatography;Fluorescence;APMS	5	pubmed:23503661;pubmed:23068103;pubmed:24149440;pubmed:24244333;pubmed:25591737	8
PSMD2	Q13200	5708	UBLCP1	Q8WVY7	134510	3	2Hyb;Chromatography;APMS	5	pubmed:16189514;pubmed:25416956;pubmed:23667555;pubmed:27880917;pubmed:32296183	8
PSMD2	Q13200	5708	UCHL5	Q9Y5K5	51377	2	Chromatography;CoIP	6	pubmed:16990800;pubmed:19615732;pubmed:26186194;pubmed:18922472;pubmed:28514442;pubmed:19490896	8
RAC1	P63000	5879	ARHGEF7	Q14155	8874	3	Chromatography;CoIP;APMS	5	pubmed:19961560;pubmed:15306850;pubmed:18684957;pubmed:16492808;pubmed:24792722	8
RAC1	P63000	5879	DOCK1	Q14185	1793	3	APMS;Chromatography;CoIP	5	pubmed:9808620;pubmed:25468898;pubmed:15247908;pubmed:15723800;pubmed:12134158	8
RAC1	P63000	5879	RAP1GDS1	P52306	5910	3	2Hyb;Chromatography;CoIP	5	pubmed:11948427;pubmed:20936779;pubmed:20709748;pubmed:28514442;pubmed:31980649	8
RBBP7	Q16576	5931	CHD3	Q12873	1107	4	Chromatography;CoIP;Imaging;APMS	4	pubmed:26186194;pubmed:28514442;pubmed:28977666;pubmed:27705803	8
RBBP7	Q16576	5931	EZH2	Q15910	2146	3	Chromatography;CoIP;APMS	5	pubmed:26186194;pubmed:24457600;pubmed:26496610;pubmed:28514442;pubmed:27705803	8
RBBP7	Q16576	5931	GATAD2B	Q8WXI9	57459	3	APMS;Chromatography;CoIP	5	pubmed:11756549;pubmed:16738318;pubmed:26186194;pubmed:28514442;pubmed:27705803	8
RBBP7	Q16576	5931	MTA3	Q9BTC8	57504	3	Chromatography;APMS;CoIP	5	pubmed:26186194;pubmed:21258344;pubmed:28514442;pubmed:27705803;pubmed:26028330	8
RBBP7	Q16576	5931	SUZ12	Q15022	23512	3	Chromatography;APMS;CoIP	5	pubmed:26186194;pubmed:24457600;pubmed:20075857;pubmed:28514442;pubmed:27705803	8
RHOA	P61586	387	ARHGEF2	Q92974	9181	4	Enzyme;Chromatography;2Hyb;CoIP	4	pubmed:9857026;pubmed:22072711;pubmed:28514442;pubmed:32296183	8
RHOA	P61586	387	PKN1	Q16512	5585	4	APMS;2Hyb;Wblot;Xray	4	pubmed:12773565;pubmed:9446575;pubmed:9535835;pubmed:10619026	8
RHOA	P61586	387	RAP1GDS1	P52306	5910	4	2Hyb;APMS;Chromatography;CoIP	4	pubmed:11948427;pubmed:20709748;pubmed:28514442;pubmed:31980649	8
RIPK1	Q13546	8737	TNFAIP3	P21580	7128	3	Enzyme;Chromatography;CoIP	5	pubmed:15258597;pubmed:19131965;pubmed:22585859;pubmed:18246070;pubmed:17703191	8
RIPK1	Q13546	8737	TRADD	Q15628	8717	3	Chromatography;2Hyb;CoIP	5	pubmed:16603398;pubmed:8612133;pubmed:21724995;pubmed:24735611;pubmed:27768232	8
RPL23	P62829	9349	BCCIP	Q9P287	56647	3	2Hyb;Chromatography;CoIP	5	pubmed:16189514;pubmed:26186194;pubmed:25416956;pubmed:28514442;pubmed:32296183	8
RPS14	P62263	6208	TAF9	Q16594	6880	3	2Hyb;Chromatography;APMS	5	pubmed:16189514;pubmed:23246961;pubmed:16713569;pubmed:25416956;pubmed:28514442	8
RUVBL2	Q9Y230	10856	CTNNB1	P35222	1499	4	Chromatography;APMS;Imaging;CoIP	4	pubmed:20603076;pubmed:16699503;pubmed:11080158;pubmed:15829968	8
RUVBL2	Q9Y230	10856	DKC1	O60832	1736	3	Chromatography;APMS;CoIP	5	pubmed:18358808;pubmed:26186194;pubmed:28514442;pubmed:28561026;pubmed:19179534	8
RUVBL2	Q9Y230	10856	DMAP1	Q9NPF5	55929	3	Chromatography;APMS;CoIP	5	pubmed:14966270;pubmed:17643375;pubmed:28514442;pubmed:28561026;pubmed:16230350	8
RUVBL2	Q9Y230	10856	INO80E	Q8NBZ0	283899	2	Chromatography;CoIP	6	pubmed:17721549;pubmed:17643375;pubmed:18922472;pubmed:28514442;pubmed:16230350;pubmed:21303910	8
RUVBL2	Q9Y230	10856	RPAP3	Q9H6T3	79657	3	APMS;Chromatography;CoIP	5	pubmed:19180575;pubmed:17643375;pubmed:19450687;pubmed:25036637;pubmed:28561026	8
RUVBL2	Q9Y230	10856	YY1	P25490	7528	3	Chromatography;APMS;CoIP	5	pubmed:18026119;pubmed:17721549;pubmed:22210892;pubmed:28514442;pubmed:27705803	8
SENP3	Q9H4L4	26168	NPM1	P06748	4869	6	Chromatography;2Hyb;Enzyme;CoIP;Imaging;APMS	2	pubmed:18259216;pubmed:21326211	8
SF3B2	Q13435	10992	RBM7	Q9Y580	10179	4	APMS;2Hyb;Chromatography;CoIP	4	pubmed:12634307;pubmed:22365833;pubmed:26186194;pubmed:28514442	8
SH3GL1	Q99961	6455	SH3GL1	Q99961	6455	2	2Hyb;Chromatography	6	pubmed:21900206;pubmed:16189514;pubmed:16115810;pubmed:25416956;pubmed:22167186;pubmed:32296183	8
SH3GL1	Q99961	6455	SH3GL2	Q99962	6456	3	2Hyb;Chromatography;CoIP	5	pubmed:21900206;pubmed:16115810;pubmed:26186194;pubmed:25416956;pubmed:28514442	8
SH3GL1	Q99961	6455	SH3GL3	Q99963	6457	3	2Hyb;Chromatography;CoIP	5	pubmed:21900206;pubmed:16169070;pubmed:16115810;pubmed:26186194;pubmed:28514442	8
SH3GL2	Q99962	6456	ATXN2	Q99700	6311	5	2Hyb;Chromatography;APMS;Imaging;CoIP	3	pubmed:16713569;pubmed:16115810;pubmed:18602463	8
SH3GL2	Q99962	6456	SH3GL1	Q99961	6455	3	2Hyb;Chromatography;CoIP	5	pubmed:21900206;pubmed:16115810;pubmed:26186194;pubmed:25416956;pubmed:28514442	8
SNAPIN	O95295	23557	BLOC1S2	Q6QNY1	282991	4	Chromatography;2Hyb;APMS;CoIP	4	pubmed:15102850;pubmed:32296183;pubmed:23414517;pubmed:22203680	8
SNCA	P37840	6622	MAPT	P10636	4137	3	APMS;Chromatography;Imaging	5	pubmed:10464279;pubmed:15904919;pubmed:17408955;pubmed:21127069;pubmed:21985244	8
SQSTM1	Q13501	8878	CDC37	Q16543	11140	4	2Hyb;Chromatography;APMS;CoIP	4	pubmed:21900206;pubmed:24189400;pubmed:20562859;pubmed:32296183	8
SQSTM1	Q13501	8878	LRRK2	Q5S007	120892	6	Chromatography;CoIP;APMS;Enzyme;Proximity;Imaging	2	pubmed:27631370;pubmed:29519959	8
SQSTM1	Q13501	8878	MAP2K5	Q13163	5607	4	Chromatography;APMS;CoIP;2Hyb	4	pubmed:19903815;pubmed:12813044;pubmed:31980649;pubmed:32296183	8
STUB1	Q9UNE7	10273	CFTR	P13569	1080	2	Enzyme;Chromatography	6	pubmed:15611333;pubmed:19056735;pubmed:21898230;pubmed:15215316;pubmed:11146634;pubmed:19098309	8
STUB1	Q9UNE7	10273	ERBB2	P04626	2064	3	Chromatography;APMS;Enzyme	5	pubmed:17239458;pubmed:12239347;pubmed:17875712;pubmed:12574167;pubmed:26716506	8
STUB1	Q9UNE7	10273	HSPA1A	P0DMV8	3303	2	APMS;Chromatography	6	pubmed:10330192;pubmed:12150907;pubmed:23904609;pubmed:23271055;pubmed:27787517;pubmed:28042827	8
STUB1	Q9UNE7	10273	LRRK2	Q5S007	120892	3	Chromatography;CoIP;Array	5	pubmed:19196961;pubmed:19536328;pubmed:31046837;pubmed:24510904;pubmed:29513927	8
STUB1	Q9UNE7	10273	SMAD1	Q15797	4086	5	Chromatography;Xray;Enzyme;2Hyb;APMS	3	pubmed:21454478;pubmed:14701756;pubmed:23344957	8
TCF25	Q9BQ70	22980	GPRASP2	Q96D09	114928	3	Chromatography;2Hyb;CoIP	5	pubmed:24778252;pubmed:25416956;pubmed:28514442;pubmed:31515488;pubmed:32296183	8
TP53	P04637	7157	BAX	Q07812	581	3	Imaging;CoIP;Proximity	5	pubmed:25241761;pubmed:23148227;pubmed:22480684;pubmed:20567883;pubmed:19901969	8
TP53	P04637	7157	COPS5	Q92905	10987	3	Chromatography;APMS;Wblot	5	pubmed:17879958;pubmed:16936264;pubmed:16624822;pubmed:11285227;pubmed:24725084	8
TP53	P04637	7157	CREB1	P16220	1385	4	APMS;Chromatography;Imaging;Proximity	4	pubmed:10848610;pubmed:21295542;pubmed:25241761;pubmed:16611888	8
TP53	P04637	7157	CSNK1D	P48730	1453	4	Chromatography;Enzyme;Imaging;Proximity	4	pubmed:18246126;pubmed:16870621;pubmed:17101137;pubmed:25241761	8
TP53	P04637	7157	EGR1	P18146	1958	4	Chromatography;APMS;CoIP;CoSed	4	pubmed:11251186;pubmed:15225550;pubmed:21325822;pubmed:14744935	8
TP53	P04637	7157	HDAC2	Q92769	3066	2	Chromatography;APMS	6	pubmed:20388487;pubmed:14976551;pubmed:17827154;pubmed:20190809;pubmed:21344396;pubmed:22493095	8
TP53	P04637	7157	HSPA8	P11142	3312	2	Chromatography;APMS	6	pubmed:8729618;pubmed:11297531;pubmed:23443559;pubmed:25144556;pubmed:7954368;pubmed:28215707	8
TP53	P04637	7157	HSPB1	P04792	3315	5	Chromatography;2Hyb;Imaging;Proximity;CoIP	3	pubmed:17184779;pubmed:16169070;pubmed:25241761	8
TP53	P04637	7157	KDM1A	O60341	23028	4	Chromatography;APMS;Enzyme;CoIP	4	pubmed:17805299;pubmed:18573881;pubmed:26334721;pubmed:22653443	8
TP53	P04637	7157	PHB	P35232	5245	4	Imaging;Chromatography;APMS;CoIP	4	pubmed:14500729;pubmed:16319068;pubmed:24380853;pubmed:20134482	8
TP53	P04637	7157	PPP2R1A	P30153	5518	5	Imaging;Chromatography;Proximity;CoIP;APMS	3	pubmed:25241761;pubmed:12665691;pubmed:17245430	8
TP53	P04637	7157	PTGS2	P35354	5743	3	Chromatography;APMS;CoIP	5	pubmed:11687965;pubmed:21187340;pubmed:19465063;pubmed:16928824;pubmed:15707991	8
TP53	P04637	7157	RAD51	Q06609	5888	3	Chromatography;APMS;CoIP	5	pubmed:14636569;pubmed:16983346;pubmed:9380510;pubmed:8617246;pubmed:15064730	8
TP53	P04637	7157	SYVN1	Q86TM6	84447	5	Chromatography;APMS;Imaging;Enzyme;CoIP	3	pubmed:21903092;pubmed:17170702;pubmed:26254280	8
TP53	P04637	7157	WRN	Q14191	7486	5	Chromatography;APMS;Wblot;Imaging;ELISA	3	pubmed:12080066;pubmed:11427532;pubmed:15735006	8
TRADD	Q15628	8717	CASP8	Q14790	841	2	Chromatography;CoIP	6	pubmed:12887920;pubmed:18776134;pubmed:22421964;pubmed:17047155;pubmed:15173123;pubmed:19524513	8
TRADD	Q15628	8717	RIPK1	Q13546	8737	3	Chromatography;2Hyb;CoIP	5	pubmed:16603398;pubmed:8612133;pubmed:21724995;pubmed:24735611;pubmed:27768232	8
TUBG1	P23258	7283	MZT1	Q08AG7	440145	4	Chromatography;APMS;CoSed;CoIP	4	pubmed:23443559;pubmed:26496610;pubmed:28514442;pubmed:20360068	8
TUBG1	P23258	7283	TUBGCP4	Q9UGJ1	27229	3	Chromatography;CoIP;APMS	5	pubmed:23443559;pubmed:26496610;pubmed:27173435;pubmed:29568061;pubmed:27015882	8
YWHAB	P31946	7529	CDC25A	P30304	993	5	2Hyb;APMS;Chromatography;CoIP;Proximity	3	pubmed:7644510;pubmed:27432908;pubmed:28330616	8
YWHAB	P31946	7529	MARK3	P27448	4140	2	Chromatography;CoIP	6	pubmed:17353931;pubmed:15324660;pubmed:24255178;pubmed:20642453;pubmed:28514442;pubmed:16959763	8
YWHAB	P31946	7529	YWHAE	P62258	7531	3	2Hyb;Chromatography;CoIP	5	pubmed:20936779;pubmed:24255178;pubmed:17979178;pubmed:28514442;pubmed:31980649	8
YWHAE	P62258	7531	LRRK2	Q5S007	120892	3	Chromatography;CoIP;APMS	5	pubmed:20642453;pubmed:31046837;pubmed:24725412;pubmed:24947832;pubmed:23075850	8
YWHAE	P62258	7531	MAP3K3	Q99759	4215	4	2Hyb;Chromatography;APMS;CoIP	4	pubmed:9452471;pubmed:14743216;pubmed:16407301;pubmed:12392720	8
YWHAE	P62258	7531	WWTR1	Q9GZV5	25937	3	2Hyb;Chromatography;CoIP	5	pubmed:20936779;pubmed:21189257;pubmed:25961935;pubmed:16099986;pubmed:18227151	8
YWHAE	P62258	7531	YWHAB	P31946	7529	3	2Hyb;Chromatography;CoIP	5	pubmed:20936779;pubmed:24255178;pubmed:17979178;pubmed:28514442;pubmed:31980649	8
YWHAE	P62258	7531	YWHAG	P61981	7532	3	2Hyb;Chromatography;CoIP	5	pubmed:20936779;pubmed:17979178;pubmed:21988832;pubmed:28514442;pubmed:31980649	8
YWHAE	P62258	7531	YWHAH	Q04917	7533	3	2Hyb;Chromatography;CoIP	5	pubmed:20936779;pubmed:17979178;pubmed:26496610;pubmed:28514442;pubmed:31980649	8
YWHAG	P61981	7532	ABL1	P00519	25	3	Chromatography;CoIP;Xlink	5	pubmed:16888623;pubmed:25852190;pubmed:15696159;pubmed:28514442;pubmed:30021884	8
YWHAG	P61981	7532	BRAF	P15056	673	3	Chromatography;APMS;CoIP	5	pubmed:17353931;pubmed:15324660;pubmed:17979178;pubmed:28514442;pubmed:31980649	8
YWHAG	P61981	7532	CDC25C	P30307	995	3	Chromatography;CoIP;APMS	5	pubmed:15791647;pubmed:27432908;pubmed:27880917;pubmed:28514442;pubmed:28330616	8
YWHAG	P61981	7532	MDM4	O15151	4194	3	Chromatography;APMS;CoIP	5	pubmed:16511572;pubmed:21148311;pubmed:22556425;pubmed:24190973;pubmed:16511560	8
YWHAG	P61981	7532	RMDN3	Q96TC7	55177	4	Chromatography;2Hyb;CoIP;APMS	4	pubmed:17353931;pubmed:20936779;pubmed:15324660;pubmed:18771726	8
YWHAG	P61981	7532	YAP1	P46937	10413	3	Chromatography;Proximity;CoIP	5	pubmed:15324660;pubmed:24255178;pubmed:24366813;pubmed:28514442;pubmed:17353931	8
YWHAG	P61981	7532	YWHAE	P62258	7531	3	2Hyb;Chromatography;CoIP	5	pubmed:20936779;pubmed:17979178;pubmed:21988832;pubmed:28514442;pubmed:31980649	8
YWHAH	Q04917	7533	ARAF	P10398	369	3	Chromatography;APMS;CoIP	5	pubmed:11969417;pubmed:25852190;pubmed:26496610;pubmed:17979178;pubmed:28514442	8
YWHAH	Q04917	7533	HDAC4	P56524	9759	3	Chromatography;APMS;CoIP	5	pubmed:26496610;pubmed:23752268;pubmed:17979178;pubmed:28514442;pubmed:18045992	8
YWHAH	Q04917	7533	HDAC7	Q8WUI4	51564	3	Chromatography;APMS;CoIP	5	pubmed:20224040;pubmed:26496610;pubmed:23752268;pubmed:17979178;pubmed:28514442	8
YWHAH	Q04917	7533	MARK3	P27448	4140	3	Chromatography;APMS;CoIP	5	pubmed:14676191;pubmed:20642453;pubmed:17979178;pubmed:28514442;pubmed:16959763	8
YWHAH	Q04917	7533	PTPN3	P26045	5774	4	Chromatography;CoIP;APMS;Proximity	4	pubmed:27432908;pubmed:27880917;pubmed:28514442;pubmed:28330616	8
YWHAH	Q04917	7533	YWHAE	P62258	7531	3	2Hyb;Chromatography;CoIP	5	pubmed:20936779;pubmed:17979178;pubmed:26496610;pubmed:28514442;pubmed:31980649	8
YWHAH	Q04917	7533	YWHAQ	P27348	10971	3	Chromatography;APMS;CoIP	5	pubmed:20618440;pubmed:26496610;pubmed:21827211;pubmed:17979178;pubmed:28514442	8
YWHAQ	P27348	10971	USP8	P40818	9101	3	Chromatography;APMS;CoIP	5	pubmed:17353931;pubmed:15324660;pubmed:15161933;pubmed:23333852;pubmed:28514442	8
YWHAQ	P27348	10971	YWHAH	Q04917	7533	3	Chromatography;APMS;CoIP	5	pubmed:20618440;pubmed:26496610;pubmed:21827211;pubmed:17979178;pubmed:28514442	8
YWHAZ	P63104	7534	ATXN1	P54253	6310	5	CoIP;Thermal;Imaging;APMS;2Hyb	3	pubmed:12757707;pubmed:20037628;pubmed:25959826	8
YWHAZ	P63104	7534	ENO1	P06733	2023	4	Chromatography;2Hyb;APMS;CoIP	4	pubmed:15324660;pubmed:22658674;pubmed:23414517;pubmed:15161933	8
YWHAZ	P63104	7534	MAP3K5	Q99683	4217	4	Chromatography;CoIP;2Hyb;APMS	4	pubmed:10411906;pubmed:25852190;pubmed:15023544;pubmed:16449798	8
ACIN1	Q9UKV3	22985	SRPK2	P78362	6733	4	Chromatography;2Hyb;Enzyme;APMS	3	pubmed:23602568;pubmed:22365833;pubmed:19592491	7
ACTB	P60709	60	CAP2	P40123	10486	4	2Hyb;Chromatography;CoIP;Complementation	3	pubmed:25416956;pubmed:28514442;pubmed:25910212	7
ACTG1	P63261	71	ACTG1	P63261	71	3	2Hyb;Complementation;APMS	4	pubmed:16189514;pubmed:25416956;pubmed:21516116;pubmed:25910212	7
ACTG1	P63261	71	CAP2	P40123	10486	3	Chromatography;2Hyb;Complementation	4	pubmed:8761950;pubmed:25416956;pubmed:32296183;pubmed:25910212	7
ADRM1	Q16186	11047	PSMC1	P62191	5700	3	Chromatography;CoIP;PAGE	4	pubmed:26186194;pubmed:26496610;pubmed:28514442;pubmed:24811749	7
ADRM1	Q16186	11047	PSMC4	P43686	5704	3	Chromatography;CoIP;PAGE	4	pubmed:26186194;pubmed:26466095;pubmed:28514442;pubmed:24811749	7
ADRM1	Q16186	11047	PSMC5	P62195	5705	3	Chromatography;CoIP;PAGE	4	pubmed:26186194;pubmed:28514442;pubmed:24811749;pubmed:18922472	7
ADRM1	Q16186	11047	PSMD2	Q13200	5708	4	Chromatography;APMS;CoIP;Imaging	3	pubmed:16990800;pubmed:26186194;pubmed:28514442	7
ADRM1	Q16186	11047	PSMD7	P51665	5713	3	Chromatography;CoIP;PAGE	4	pubmed:19615732;pubmed:26186194;pubmed:28514442;pubmed:24811749	7
AGO1	Q9UL18	26523	DICER1	Q9UPY3	23405	2	Chromatography;CoIP	5	pubmed:12906857;pubmed:19716330;pubmed:24778252;pubmed:17932509;pubmed:12526743	7
AGO1	Q9UL18	26523	TNRC6C	Q9HCJ0	57690	4	Chromatography;APMS;CoIP;Imaging	3	pubmed:19383768;pubmed:24778252;pubmed:19470757	7
AGO2	Q9UKV8	27161	GEMIN4	P57678	50628	3	Chromatography;APMS;CoIP	4	pubmed:14970384;pubmed:11914277;pubmed:23143396;pubmed:17932509	7
AHCYL1	O43865	10768	JOSD2	Q8TAC2	126119	3	Chromatography;2Hyb;CoIP	4	pubmed:19615732;pubmed:26186194;pubmed:28514442;pubmed:32296183	7
AKAP8	O43823	10270	PRKAR2A	P13861	5576	5	Chromatography;APMS;Wblot;CoIP;Imaging	2	pubmed:10601332;pubmed:9473338	7
AKT1	P31749	207	BCL10	O95999	8915	5	Chromatography;Enzyme;CoIP;APMS;2Hyb	2	pubmed:16280327;pubmed:24412244	7
AKT1	P31749	207	CDC37	Q16543	11140	3	Chromatography;APMS;CoIP	4	pubmed:12176997;pubmed:24869908;pubmed:22504172;pubmed:31980649	7
AKT1	P31749	207	MAPK14	Q16539	1432	4	Chromatography;Enzyme;APMS;Proximity	3	pubmed:11042204;pubmed:16982329;pubmed:23397142	7
AKT1	P31749	207	MAPKAPK2	P49137	9261	4	Chromatography;APMS;Imaging;Proximity	3	pubmed:11042204;pubmed:17510053;pubmed:25241761	7
AKT1	P31749	207	PAK1	Q13153	5058	3	APMS;Enzyme;Proximity	4	pubmed:14749719;pubmed:24886428;pubmed:14585966;pubmed:23397142	7
AKT1	P31749	207	PHLPP1	O60346	23239	3	Chromatography;Enzyme;CoIP	4	pubmed:20605778;pubmed:15808505;pubmed:27097374;pubmed:17386267	7
AKT1	P31749	207	PIK3CA	P42336	5290	3	Chromatography;Complementation;Enzyme	4	pubmed:21816939;pubmed:21041639;pubmed:19117013;pubmed:25793261	7
AKT1	P31749	207	PPP1CA	P62136	5499	4	Enzyme;Chromatography;CoIP;Imaging	3	pubmed:14645548;pubmed:20186153;pubmed:16186112	7
AKT1	P31749	207	PRKCZ	Q05513	5590	3	Chromatography;Enzyme;CoIP	4	pubmed:10085094;pubmed:18353613;pubmed:18650932;pubmed:11585925	7
AKT1	P31749	207	PRKDC	P78527	5591	4	APMS;Chromatography;Enzyme;Genetic	3	pubmed:15678105;pubmed:15262962;pubmed:28319113	7
AKT1	P31749	207	SKP2	Q13309	6502	4	Chromatography;APMS;Enzyme;Imaging	3	pubmed:21358672;pubmed:19270694;pubmed:19270695	7
AKT1	P31749	207	SRC	P12931	6714	4	Chromatography;Imaging;Enzyme;Proximity	3	pubmed:23242524;pubmed:25241761;pubmed:18283331	7
AKT1	P31749	207	STK4	Q13043	6789	5	Enzyme;Chromatography;APMS;CoIP;Imaging	2	pubmed:19940129;pubmed:17932490	7
AKT1	P31749	207	XIAP	P98170	331	4	Chromatography;Enzyme;Imaging;Proximity	3	pubmed:14645242;pubmed:23640046;pubmed:25241761	7
AKT1	P31749	207	YBX1	P67809	4904	5	Enzyme;Chromatography;APMS;Imaging;CoIP	2	pubmed:16354698;pubmed:15806160	7
BAG2	O95816	9532	BAG2	O95816	9532	3	2Hyb;Chromatography;LUM	4	pubmed:22365833;pubmed:25416956;pubmed:16207813;pubmed:25036637	7
BAG2	O95816	9532	STUB1	Q9UNE7	10273	4	APMS;Chromatography;LUM;CoIP	3	pubmed:16169850;pubmed:25036637;pubmed:16207813	7
BAG2	O95816	9532	TUBG1	P23258	7283	4	Chromatography;CoIP;APMS;Proximity	3	pubmed:23443559;pubmed:26496610;pubmed:29568061	7
BAG5	Q9UL15	9529	LRRK2	Q5S007	120892	4	2Hyb;Array;CoIP;APMS	3	pubmed:19001729;pubmed:24510904;pubmed:24947832	7
CBX3	Q13185	11335	ADNP2	Q6IQ32	22850	4	Chromatography;APMS;CoIP;2Hyb	3	pubmed:21888893;pubmed:27705803;pubmed:32296183	7
CBX3	Q13185	11335	CBX1	P83916	10951	3	Chromatography;APMS;Imaging	4	pubmed:11336697;pubmed:17314413;pubmed:21888893;pubmed:27705803	7
CBX3	Q13185	11335	CHAF1A	Q13111	10036	3	Chromatography;APMS;CoSed	4	pubmed:17065558;pubmed:20850016;pubmed:27705803;pubmed:19498464	7
CBX3	Q13185	11335	CHAMP1	Q96JM3	283489	3	Chromatography;APMS;CoIP	4	pubmed:20850016;pubmed:26496610;pubmed:27705803;pubmed:21888893	7
CBX3	Q13185	11335	PCGF6	Q9BYE7	84108	3	Chromatography;APMS;CoIP	4	pubmed:12004135;pubmed:22325352;pubmed:28514442;pubmed:27705803	7
CBX3	Q13185	11335	POGZ	Q7Z3K3	23126	3	Chromatography;APMS;CoIP	4	pubmed:20850016;pubmed:21888893;pubmed:27705803;pubmed:20562864	7
CDC37	Q16543	11140	AKT1	P31749	207	3	Chromatography;APMS;CoIP	4	pubmed:12176997;pubmed:24869908;pubmed:22504172;pubmed:31980649	7
CDC37	Q16543	11140	CDK6	Q00534	1021	4	APMS;LUM;2Hyb;CoIP	3	pubmed:8666233;pubmed:25036637;pubmed:9150368	7
CDC37	Q16543	11140	MAP3K14	Q99558	9020	3	APMS;LUM;CoIP	4	pubmed:30833792;pubmed:25036637;pubmed:31980649;pubmed:14743216	7
CDC42	P60953	998	APC	P25054	324	5	2Hyb;APMS;Fluorescence;Imaging;Enzyme	2	pubmed:21311754;pubmed:17145773	7
CDC42	P60953	998	BNIP2	Q12982	663	4	2Hyb;APMS;Enzyme;Chromatography	3	pubmed:10954711;pubmed:10551883;pubmed:10799524	7
CDC42	P60953	998	CDC42BPA	Q5VT25	8476	4	2Hyb;Wblot;Display;Imaging	3	pubmed:20936779;pubmed:15194684;pubmed:9418861	7
CDC42	P60953	998	CDC42SE2	Q9NRR3	56990	3	2Hyb;Chromatography;CoIP	4	pubmed:10816584;pubmed:26496610;pubmed:28514442;pubmed:31980649	7
CDC42	P60953	998	MAP3K11	Q16584	4296	4	2Hyb;Chromatography;Imaging;Proximity	3	pubmed:9427749;pubmed:10799501;pubmed:25241761	7
CDC42	P60953	998	PAK5	Q9P286	57144	3	2Hyb;Chromatography;APMS	4	pubmed:20936779;pubmed:11756552;pubmed:12032833;pubmed:32296183	7
CFAP20	Q9Y6A4	29105	ARL2BP	Q9Y2Y0	23568	4	Chromatography;2Hyb;APMS;CoIP	3	pubmed:27173435;pubmed:28514442;pubmed:32296183	7
CHD1L	Q86WJ1	9557	PARP1	P09874	142	2	Chromatography;CoIP	5	pubmed:19666485;pubmed:19661379;pubmed:22146311;pubmed:23926104;pubmed:28514442	7
CKAP5	Q14008	9793	TACC1	O75410	6867	4	2Hyb;APMS;Chromatography;CoIP	3	pubmed:11903063;pubmed:14603251;pubmed:26496610	7
CKAP5	Q14008	9793	TACC3	Q9Y6A5	10460	4	Chromatography;APMS;CoIP;Imaging	3	pubmed:20360068;pubmed:26496610;pubmed:21297582	7
CLTC	Q00610	1213	AP2A2	O94973	161	4	APMS;Chromatography;2Hyb;CoIP	3	pubmed:9280305;pubmed:26496610;pubmed:17052248	7
CLTC	Q00610	1213	STAMBP	O95630	10617	4	APMS;Chromatography;Imaging;CoIP	3	pubmed:16431367;pubmed:26496610;pubmed:16716190	7
CLTC	Q00610	1213	TNK2	Q07912	10188	3	APMS;Chromatography;CoIP	4	pubmed:11278436;pubmed:19798056;pubmed:26496610;pubmed:16137687	7
CYFIP1	Q7L576	23191	ABI2	Q9NYB9	10152	5	Chromatography;Thermal;Xray;Fluorescence;CoIP	2	pubmed:28514442;pubmed:24439376	7
DAPK1	P53355	1612	CALM1	P0DP23	801	5	Chromatography;Xray;APMS;Thermal;Enzyme	2	pubmed:15048887;pubmed:20103772	7
DAPK1	P53355	1612	KLHL20	Q9Y2M5	27252	5	2Hyb;Chromatography;APMS;CoIP;Ligand-Binding	2	pubmed:20389280;pubmed:25619834	7
DAPK1	P53355	1612	MAPK3	P27361	5595	5	2Hyb;APMS;Chromatography;Imaging;Proximity	2	pubmed:15616583;pubmed:25241761	7
DDB1	Q16531	1642	COPS6	Q7L5N1	10980	2	Chromatography;APMS	5	pubmed:16964240;pubmed:16949367;pubmed:19295130;pubmed:22767593;pubmed:21145461	7
DDB1	Q16531	1642	DET1	Q7L5Y6	55070	2	Chromatography;CoIP	5	pubmed:14739464;pubmed:16964240;pubmed:16949367;pubmed:17452440;pubmed:28514442	7
DDB1	Q16531	1642	NEDD8	Q15843	4738	3	Chromatography;CoIP;APMS	4	pubmed:16964240;pubmed:16503656;pubmed:21145461;pubmed:18274552	7
DIS3	Q9Y2L1	22894	EXOSC10	Q01780	5394	3	Chromatography;2Hyb;CoIP	4	pubmed:20531386;pubmed:15231747;pubmed:21255825;pubmed:23756462	7
DNAJA1	P31689	3301	CFTR	P13569	1080	3	Chromatography;CoIP;APMS	4	pubmed:10075921;pubmed:17110338;pubmed:11146634;pubmed:29924966	7
DYNC1H1	Q14204	1778	DCTN1	Q14203	1639	3	Chromatography;Proximity;CoIP	4	pubmed:14600259;pubmed:22956769;pubmed:26496610;pubmed:26638075	7
EEF1G	P26641	1937	CARS1	P49589	833	4	2Hyb;APMS;Chromatography;CoIP	3	pubmed:10908348;pubmed:26186194;pubmed:28514442	7
EEF2	P13639	1938	EEF2KMT	Q96G04	196483	3	Chromatography;Enzyme;CoIP	4	pubmed:26186194;pubmed:23349634;pubmed:25231979;pubmed:28514442	7
FADD	Q13158	8772	RIPK3	Q9Y572	11035	2	Chromatography;CoIP	5	pubmed:21052097;pubmed:22864571;pubmed:26786097;pubmed:27560715;pubmed:19524513	7
GNAI2	P04899	2771	CXCR5	P32302	643	4	Chromatography;Imaging;Proximity;CoIP	3	pubmed:23773523;pubmed:25241761;pubmed:15251452	7
GNAI2	P04899	2771	RIC8A	Q9NPQ8	60626	4	2Hyb;APMS;Chromatography;CoIP	3	pubmed:12509430;pubmed:26186194;pubmed:28514442	7
GSK3B	P49841	2932	AKAP11	Q9UKA4	11215	4	2Hyb;Chromatography;APMS;Proximity	3	pubmed:12147701;pubmed:23602568;pubmed:29568061	7
GSK3B	P49841	2932	APP	P05067	351	4	APMS;Chromatography;SPR;Thermal	3	pubmed:21832049;pubmed:22613765;pubmed:26618561	7
GSK3B	P49841	2932	AXIN2	Q9Y2T1	8313	2	Chromatography;APMS	5	pubmed:12183362;pubmed:10966653;pubmed:23602568;pubmed:23455922;pubmed:29568061	7
GSK3B	P49841	2932	GSK3B	P49841	2932	3	Enzyme;Chromatography;Xray	4	pubmed:11835406;pubmed:23602568;pubmed:21985244;pubmed:11440715	7
GSK3B	P49841	2932	PPP1R2	P41236	5504	3	Chromatography;APMS;CoIP	4	pubmed:23602568;pubmed:23455922;pubmed:29568061;pubmed:12761178	7
GSK3B	P49841	2932	SNAI1	O95863	6615	3	Chromatography;Enzyme;CoIP	4	pubmed:15647282;pubmed:15448698;pubmed:19411070;pubmed:20389281	7
GSK3B	P49841	2932	TP53	P04637	7157	4	2Hyb;Chromatography;CoIP;Enzyme	3	pubmed:21900206;pubmed:12048243;pubmed:14744935	7
HSP90AA1	P07900	3320	CCDC117	Q8IWD4	150275	4	Chromatography;LUM;APMS;CoIP	3	pubmed:19875381;pubmed:28514442;pubmed:25036637	7
HSP90AA1	P07900	3320	CDK15	Q96Q40	65061	3	Chromatography;LUM;CoIP	4	pubmed:22939624;pubmed:26186194;pubmed:28514442;pubmed:25036637	7
HSP90AA1	P07900	3320	CFTR	P13569	1080	2	Chromatography;APMS	5	pubmed:17272822;pubmed:18556464;pubmed:10982807;pubmed:17110338;pubmed:29924966	7
HSP90AA1	P07900	3320	CHUK	O15111	1147	3	Chromatography;CoIP;APMS	4	pubmed:19875381;pubmed:22384180;pubmed:16840786;pubmed:14743216	7
HSP90AA1	P07900	3320	CSNK2A1	P68400	1457	3	APMS;Enzyme;Chromatography	4	pubmed:7794926;pubmed:22824801;pubmed:22113938;pubmed:19740745	7
HSP90AA1	P07900	3320	IKBKB	O14920	3551	3	Chromatography;CoIP;APMS	4	pubmed:19786027;pubmed:16840786;pubmed:11864612;pubmed:14743216	7
HSP90AA1	P07900	3320	IKBKG	Q9Y6K9	8517	3	Chromatography;CoIP;APMS	4	pubmed:19875381;pubmed:26496610;pubmed:11864612;pubmed:14743216	7
HSP90AA1	P07900	3320	JUN	P05412	3725	4	2Hyb;APMS;Display;CoIP	3	pubmed:20936779;pubmed:20195357;pubmed:25609649	7
HSP90AA1	P07900	3320	NOD1	Q9Y239	10392	3	Chromatography;CoIP;LUM	4	pubmed:17435760;pubmed:17420470;pubmed:25036637;pubmed:16083881	7
HSP90AA1	P07900	3320	RPS3A	P61247	6189	4	2Hyb;Chromatography;Complementation;CoIP	3	pubmed:16169070;pubmed:16263121;pubmed:25416956	7
HSP90AA1	P07900	3320	TBK1	Q9UHD2	29110	3	Chromatography;CoIP;APMS	4	pubmed:16394098;pubmed:22939624;pubmed:20628368;pubmed:14743216	7
HSP90AB1	P08238	3326	BRAF	P15056	673	4	Chromatography;APMS;LUM;CoIP	3	pubmed:17979178;pubmed:22939624;pubmed:31980649	7
HSP90AB1	P08238	3326	CDK7	P50613	1022	3	Chromatography;CoIP;LUM	4	pubmed:17643375;pubmed:26186194;pubmed:28514442;pubmed:22939624	7
HSP90AB1	P08238	3326	CHORDC1	Q9UHD1	26973	3	Chromatography;CoIP;2Hyb	4	pubmed:25036637;pubmed:26496610;pubmed:23414517;pubmed:32296183	7
HSP90AB1	P08238	3326	FLNA	P21333	2316	4	Chromatography;Imaging;Proximity;CoIP	3	pubmed:16263121;pubmed:26496610;pubmed:25241761	7
HSP90AB1	P08238	3326	HSP90AB1	P08238	3326	4	APMS;LUM;Xray;Chromatography	3	pubmed:10543959;pubmed:22939624;pubmed:30382094	7
HSP90AB1	P08238	3326	LRRK2	Q5S007	120892	2	Chromatography;CoIP	5	pubmed:20642453;pubmed:17400507;pubmed:31046837;pubmed:24947832;pubmed:23075850	7
HSP90AB1	P08238	3326	RAF1	P04049	5894	3	APMS;LUM;CoIP	4	pubmed:17979178;pubmed:22939624;pubmed:16330544;pubmed:31980649	7
HSP90AB1	P08238	3326	RPS6KA1	Q15418	6195	4	Chromatography;APMS;LUM;CoIP	3	pubmed:23455922;pubmed:22939624;pubmed:31980649	7
HSPA4	P34932	3308	ESR1	P03372	2099	2	APMS;Chromatography	5	pubmed:9222609;pubmed:15538384;pubmed:21503962;pubmed:15556606;pubmed:20348541	7
HSPA4	P34932	3308	SOD1	P00441	6647	3	Chromatography;Fluorescence;Xlink	4	pubmed:15358145;pubmed:15198682;pubmed:17992192;pubmed:29128334	7
HSPA4	P34932	3308	TP53	P04637	7157	1	Chromatography	6	pubmed:18223694;pubmed:20847049;pubmed:17184779;pubmed:21268072;pubmed:23109422;pubmed:25144556	7
HSPA8	P11142	3312	BAG4	O95429	9530	3	APMS;Chromatography;2Hyb	4	pubmed:11909948;pubmed:25036637;pubmed:29568061;pubmed:32296183	7
HSPA8	P11142	3312	DNAJC7	Q99615	7266	4	Chromatography;APMS;CoIP;Proximity	3	pubmed:26496610;pubmed:10567422;pubmed:29568061	7
HSPA8	P11142	3312	EDRF1	Q3B7T1	26098	4	Chromatography;APMS;Proximity;CoIP	3	pubmed:25036637;pubmed:28514442;pubmed:29568061	7
HSPA8	P11142	3312	HSPA2	P54652	3306	4	Chromatography;APMS;Proximity;CoIP	3	pubmed:25036637;pubmed:28514442;pubmed:29568061	7
HSPA8	P11142	3312	METTL21A	Q8WXB1	151194	3	Chromatography;Enzyme;CoIP	4	pubmed:23349634;pubmed:26186194;pubmed:28514442;pubmed:26115316	7
HSPA8	P11142	3312	SGTA	O43765	6449	3	Chromatography;2Hyb;APMS	4	pubmed:16777091;pubmed:23246001;pubmed:21988832;pubmed:10567422	7
HSPA8	P11142	3312	SNCA	P37840	6622	3	APMS;Chromatography;CoIP	4	pubmed:21832061;pubmed:22776201;pubmed:22843682;pubmed:31980649	7
KPNB1	Q14974	3837	KPNA3	O00505	3839	4	APMS;Chromatography;CoIP;SPR	3	pubmed:10523667;pubmed:9435235;pubmed:26496610	7
KPNB1	Q14974	3837	KPNA4	O00629	3840	4	APMS;Chromatography;CoIP;SPR	3	pubmed:10523667;pubmed:26496610;pubmed:20818336	7
KPNB1	Q14974	3837	NUP98	P52948	4928	3	APMS;Chromatography;CoIP	4	pubmed:9275187;pubmed:9144189;pubmed:25562883;pubmed:26496610	7
LARP7	Q4G0J3	51574	MEPCE	Q7L2J0	56257	3	Chromatography;APMS;CoIP	4	pubmed:17643375;pubmed:18483487;pubmed:24778252;pubmed:18281698	7
LDHB	P07195	3945	LDHB	P07195	3945	2	Xray;2Hyb	5	pubmed:11276087;pubmed:25416956;pubmed:25502805;pubmed:31515488;pubmed:32296183	7
LGALS8	O00214	3964	ITGA4	P13612	3676	3	Chromatography;APMS;CoIP	4	pubmed:10852818;pubmed:26186194;pubmed:28514442;pubmed:18024965	7
LRRK1	Q38SD2	79705	GRB2	P62993	2885	3	Chromatography;CoIP;APMS	4	pubmed:19380743;pubmed:20697350;pubmed:24947832;pubmed:31980649	7
LRRK1	Q38SD2	79705	LRRK1	Q38SD2	79705	5	Enzyme;Xray;Chromatography;Imaging;CoIP	2	pubmed:22952686;pubmed:19712061	7
MAP1B	P46821	4131	LRRK2	Q5S007	120892	5	Chromatography;Enzyme;Imaging;2Hyb;APMS	2	pubmed:21159966;pubmed:24754922	7
MAP1B	P46821	4131	RASSF1	Q9NS23	11186	3	Chromatography;2Hyb;CoIP	4	pubmed:15205320;pubmed:24366813;pubmed:26186194;pubmed:28514442	7
MAP2K3	P46734	5606	MAP3K4	Q9Y6R4	4216	4	Enzyme;APMS;Imaging;Proximity	3	pubmed:9841871;pubmed:15866172;pubmed:25241761	7
MAP2K3	P46734	5606	TAOK2	Q9UL54	9344	5	Enzyme;Chromatography;Imaging;CoIP;Proximity	2	pubmed:11279118;pubmed:25241761	7
MAP2K6	P52564	5608	TAOK2	Q9UL54	9344	5	Enzyme;Chromatography;Imaging;CoIP;Proximity	2	pubmed:11279118;pubmed:25241761	7
MAP2K7	O14733	5609	MAP3K7	O43318	6885	4	Imaging;Chromatography;Proximity;CoIP	3	pubmed:25241761;pubmed:17709393;pubmed:17110930	7
MAPT	P10636	4137	PRKACA	P17612	5566	1	Enzyme	6	pubmed:9546672;pubmed:12435421;pubmed:21127069;pubmed:9771888;pubmed:10090741;pubmed:19014373	7
MAPT	P10636	4137	TUBA1A	Q71U36	7846	4	Chromatography;Fluorescence;Imaging;APMS	3	pubmed:22565157;pubmed:30274285;pubmed:21339331	7
MBP	P02686	4155	CTDSP1	Q9GZU7	58190	3	2Hyb;Chromatography;CoIP	4	pubmed:25416956;pubmed:28514442;pubmed:31515488;pubmed:32296183	7
MBP	P02686	4155	LRRK2	Q5S007	120892	1	Enzyme	6	pubmed:17260967;pubmed:16269541;pubmed:17584768;pubmed:19826009;pubmed:17706965;pubmed:21806997	7
MSH2	P43246	4436	BRCA1	P38398	672	4	2Hyb;APMS;Chromatography;Genetic	3	pubmed:11498787;pubmed:15886699;pubmed:24966277	7
MSN	P26038	4478	ICAM3	P32942	3385	3	Chromatography;APMS;CoIP	4	pubmed:9298994;pubmed:11784723;pubmed:23463506;pubmed:10733515	7
NCL	P19338	4691	RRP1B	Q14684	23076	4	Chromatography;APMS;CoIP;Imaging	3	pubmed:19710015;pubmed:27049334;pubmed:20926688	7
NCL	P19338	4691	STAU1	O95793	6780	3	Chromatography;APMS;Imaging	4	pubmed:15303970;pubmed:23125841;pubmed:15121898;pubmed:16049941	7
NUP133	Q8WUM0	55746	NUP43	Q8NFH3	348995	3	Chromatography;Proximity;CoIP	4	pubmed:15146057;pubmed:26186194;pubmed:24927568;pubmed:28514442	7
NUP160	Q12769	23279	AHCTF1	Q8WYP5	25909	4	2Hyb;Proximity;Imaging;Xlink	3	pubmed:22955883;pubmed:24927568;pubmed:24315095	7
PAK6	Q9NQU5	56924	AR	P10275	367	4	2Hyb;APMS;Chromatography;Enzyme	3	pubmed:11278661;pubmed:11773441;pubmed:23132866	7
PCNA	P12004	5111	MSH3	P20585	4437	3	Chromatography;Wblot;2Hyb	4	pubmed:12171929;pubmed:11274057;pubmed:25416956;pubmed:32296183	7
PCNA	P12004	5111	PARP1	P09874	142	2	APMS;Chromatography	5	pubmed:20303835;pubmed:20302655;pubmed:12930846;pubmed:21690293;pubmed:20129057	7
PCNA	P12004	5111	RFC4	P35249	5984	3	APMS;Chromatography;CoIP	4	pubmed:9228079;pubmed:12171929;pubmed:24958773;pubmed:26496610	7
PCNA	P12004	5111	RPA1	P27694	6117	1	Chromatography	6	pubmed:20227374;pubmed:11254741;pubmed:12171929;pubmed:15831485;pubmed:21504906;pubmed:24958773	7
PCNA	P12004	5111	WRN	Q14191	7486	3	Chromatography;APMS;Fluorescence	4	pubmed:12633936;pubmed:20600238;pubmed:10871373;pubmed:12750383	7
PKM	P14618	5315	PIN1	Q13526	5300	4	2Hyb;APMS;Chromatography;Enzyme	3	pubmed:21900206;pubmed:16055720;pubmed:23178880	7
PPP1CA	P62136	5499	AATK	Q6ZMQ8	9625	4	2Hyb;Chromatography;CoIP;Complementation	3	pubmed:22321011;pubmed:25852190;pubmed:28065597	7
PPP1CA	P62136	5499	AKT1	P31749	207	4	Enzyme;Chromatography;CoIP;Imaging	3	pubmed:14645548;pubmed:20186153;pubmed:16186112	7
PPP1CA	P62136	5499	CCDC85B	Q15834	11007	4	Chromatography;APMS;Proximity;CoIP	3	pubmed:26186194;pubmed:28514442;pubmed:28330616	7
PPP1CA	P62136	5499	CD2BP2	O95400	10421	3	2Hyb;Chromatography;APMS	4	pubmed:22365833;pubmed:27880917;pubmed:28561026;pubmed:19389623	7
PPP1CA	P62136	5499	LMTK2	Q8IWU2	22853	5	APMS;Chromatography;2Hyb;Enzyme;Complementation	2	pubmed:12393858;pubmed:28065597	7
PPP1CA	P62136	5499	PHACTR3	Q96KR7	116154	4	2Hyb;Chromatography;Wblot;APMS	3	pubmed:12925532;pubmed:22321011;pubmed:28330616	7
PPP1CA	P62136	5499	PLCL2	Q9UPR0	23228	3	Chromatography;2Hyb;CoIP	4	pubmed:26186194;pubmed:15231748;pubmed:27880917;pubmed:28514442	7
PPP1CA	P62136	5499	POLR3A	O14802	11128	4	Chromatography;APMS;Proximity;CoIP	3	pubmed:26186194;pubmed:28514442;pubmed:28330616	7
PPP1CA	P62136	5499	PPP1R15B	Q5SWA1	84919	3	2Hyb;APMS;Proximity	4	pubmed:22321011;pubmed:21382349;pubmed:15231748;pubmed:28330616	7
PPP1CA	P62136	5499	PPP1R9A	Q9ULJ8	55607	3	Chromatography;APMS;CoIP	4	pubmed:26186194;pubmed:27880917;pubmed:28514442;pubmed:28330616	7
PPP1CA	P62136	5499	RUVBL1	Q9Y265	8607	4	Chromatography;APMS;Proximity;CoIP	3	pubmed:26186194;pubmed:28514442;pubmed:28330616	7
PPP1CA	P62136	5499	SH3RF2	Q8TEC5	153769	4	2Hyb;Chromatography;Wblot;APMS	3	pubmed:22321011;pubmed:19945436;pubmed:19389623	7
PPP1CA	P62136	5499	ZFYVE16	Q7Z3T8	9765	3	Chromatography;2Hyb;CoIP	4	pubmed:26186194;pubmed:15231748;pubmed:28514442;pubmed:27880917	7
PPP2R2A	P63151	5520	CDCA4	Q9BXL8	55038	4	Chromatography;CoIP;APMS;Proximity	3	pubmed:19156129;pubmed:26496610;pubmed:28330616	7
PPP2R2A	P63151	5520	PPP2R2D	Q66LE6	55844	4	Chromatography;APMS;Proximity;CoIP	3	pubmed:19156129;pubmed:28514442;pubmed:28330616	7
PRDX3	P30048	10935	LRRK2	Q5S007	120892	4	CoIP;Imaging;2Hyb;Enzyme	3	pubmed:31046837;pubmed:24459295;pubmed:21850687	7
PRKACA	P17612	5566	MAPT	P10636	4137	1	Enzyme	6	pubmed:9546672;pubmed:12435421;pubmed:21127069;pubmed:9771888;pubmed:10090741;pubmed:19014373	7
PRKACA	P17612	5566	PRKAR1B	P31321	5575	4	Chromatography;Enzyme;APMS;2Hyb	3	pubmed:23455922;pubmed:24605759;pubmed:32296183	7
PRKDC	P78527	5591	AKT1	P31749	207	4	APMS;Chromatography;Enzyme;Genetic	3	pubmed:15678105;pubmed:15262962;pubmed:28319113	7
PRKN	O60260	5071	PARK7	Q99497	11315	3	Enzyme;Chromatography;APMS	4	pubmed:17846173;pubmed:15525661;pubmed:19229105;pubmed:24242043	7
PRKN	O60260	5071	RANBP2	P49792	5903	6	Chromatography;APMS;Enzyme;2Hyb;CoIP;Imaging	1	pubmed:16332688	7
PRKN	O60260	5071	SEPTIN5	Q99719	5413	3	2Hyb;Chromatography;Enzyme	4	pubmed:14559152;pubmed:18845538;pubmed:24722188;pubmed:16714300	7
PSMD11	O00231	5717	UCHL5	Q9Y5K5	51377	2	Chromatography;CoIP	5	pubmed:19615732;pubmed:26186194;pubmed:18922472;pubmed:28514442;pubmed:19490896	7
PSMD2	Q13200	5708	ADRM1	Q16186	11047	4	Chromatography;APMS;CoIP;Imaging	3	pubmed:16990800;pubmed:26186194;pubmed:28514442	7
PSMD2	Q13200	5708	PSMC5	P62195	5705	2	Chromatography;CoIP	5	pubmed:17646385;pubmed:22275368;pubmed:28514442;pubmed:19490896;pubmed:16763564	7
PSMD2	Q13200	5708	PSMD4	P55036	5710	4	Chromatography;LUM;CoIP;CoSed	3	pubmed:24256120;pubmed:25036637;pubmed:16990800	7
PSMD6	Q15008	9861	UCHL5	Q9Y5K5	51377	2	Chromatography;CoIP	5	pubmed:19615732;pubmed:26186194;pubmed:18922472;pubmed:28514442;pubmed:19490896	7
RAB8A	P61006	4218	RAB3IP	Q96QF0	117177	4	Chromatography;2Hyb;APMS;CoIP	3	pubmed:27173435;pubmed:21273506;pubmed:26824392	7
RAC1	P63000	5879	BIRC2	Q13490	329	4	Chromatography;Enzyme;APMS;CoIP	3	pubmed:22117219;pubmed:24276241;pubmed:25301945	7
RAC1	P63000	5879	CHN2	P52757	1124	5	APMS;Chromatography;Fluorescence;CoIP;Imaging	2	pubmed:16628218;pubmed:11278894	7
RAC1	P63000	5879	HACE1	Q8IYU2	57531	3	Enzyme;APMS;Chromatography	4	pubmed:22036506;pubmed:26343856;pubmed:23864022;pubmed:22614015	7
RAC1	P63000	5879	PAK2	Q13177	5062	2	2Hyb;APMS	5	pubmed:20936779;pubmed:9535855;pubmed:20696164;pubmed:19264842;pubmed:22705156	7
RAC1	P63000	5879	PAK3	O75914	5063	4	2Hyb;APMS;Chromatography;Fluorescence	3	pubmed:11478794;pubmed:25301945;pubmed:11862216	7
RANBP2	P49792	5903	NXF1	Q9UBU9	10482	3	Chromatography;APMS;CoIP	4	pubmed:10668806;pubmed:16314397;pubmed:20123736;pubmed:18596238	7
RANBP2	P49792	5903	PRKN	O60260	5071	6	Chromatography;APMS;Enzyme;2Hyb;CoIP;Imaging	1	pubmed:16332688	7
RBBP7	Q16576	5931	ASF1A	Q9Y294	25842	3	Chromatography;APMS;CoIP	4	pubmed:26496610;pubmed:22407294;pubmed:28514442;pubmed:27705803	7
RBBP7	Q16576	5931	BRCA1	P38398	672	4	APMS;Chromatography;2Hyb;Wblot	3	pubmed:10220405;pubmed:11394910;pubmed:11746496	7
RBBP7	Q16576	5931	BRMS1	Q9HCU9	25855	3	Chromatography;APMS;CoIP	4	pubmed:26186194;pubmed:14581478;pubmed:28514442;pubmed:27705803	7
RBBP7	Q16576	5931	BRMS1L	Q5PSV4	84312	3	Chromatography;APMS;CoIP	4	pubmed:26186194;pubmed:15451426;pubmed:28514442;pubmed:27705803	7
RBBP7	Q16576	5931	EED	O75530	8726	3	Chromatography;APMS;CoIP	4	pubmed:26186194;pubmed:26496610;pubmed:28514442;pubmed:27705803	7
RBBP7	Q16576	5931	GATAD1	Q8WUU5	57798	2	Chromatography;CoIP	5	pubmed:26186194;pubmed:20850016;pubmed:26496610;pubmed:28514442;pubmed:26841866	7
RBBP7	Q16576	5931	GATAD2A	Q86YP4	54815	3	APMS;Chromatography;CoIP	4	pubmed:16738318;pubmed:26186194;pubmed:28514442;pubmed:27705803	7
RBBP7	Q16576	5931	HAT1	O14929	8520	3	Chromatography;APMS;CoIP	4	pubmed:20953179;pubmed:26186194;pubmed:28514442;pubmed:27705803	7
RBBP7	Q16576	5931	MBD2	Q9UBB5	8932	3	Chromatography;APMS;CoIP	4	pubmed:11297506;pubmed:26186194;pubmed:28514442;pubmed:27705803	7
RBBP7	Q16576	5931	SIN3B	O75182	23309	3	Chromatography;APMS;CoIP	4	pubmed:26186194;pubmed:26496610;pubmed:28514442;pubmed:27705803	7
RBM39	Q14498	9584	ESR1	P03372	2099	4	APMS;2Hyb;Chromatography;CoSed	3	pubmed:11704680;pubmed:15694343;pubmed:21182205	7
RHOA	P61586	387	ARHGAP35	Q9NRY4	2909	3	Chromatography;APMS;CoIP	4	pubmed:15102857;pubmed:9548756;pubmed:9535855;pubmed:32203420	7
RHOA	P61586	387	CNKSR1	Q969H4	10256	5	2Hyb;APMS;Chromatography;Fluorescence;CoIP	2	pubmed:14749388;pubmed:15670823	7
RHOA	P61586	387	PKN2	Q16513	5586	4	APMS;Wblot;Chromatography;CoIP	3	pubmed:8910519;pubmed:9446575;pubmed:28514442	7
RIF1	Q5UIP0	55183	PPP1CB	P62140	5500	4	Chromatography;CoIP;APMS;Proximity	3	pubmed:26496610;pubmed:27173435;pubmed:28330616	7
RIPK1	Q13546	8737	CFLAR	O15519	8837	2	Chromatography;CoIP	5	pubmed:10837247;pubmed:11002417;pubmed:17047155;pubmed:21737330;pubmed:26972597	7
RIPK1	Q13546	8737	OPTN	Q96CV9	10133	3	Chromatography;APMS;CoIP	4	pubmed:21408173;pubmed:17702576;pubmed:22675546;pubmed:27552911	7
RIPK1	Q13546	8737	TRAF1	Q13077	7185	3	Chromatography;2Hyb;CoIP	4	pubmed:8612133;pubmed:19287455;pubmed:25416956;pubmed:32296183	7
RPS3A	P61247	6189	HSP90AA1	P07900	3320	4	2Hyb;Chromatography;Complementation;CoIP	3	pubmed:16169070;pubmed:16263121;pubmed:25416956	7
RPS3	P23396	6188	MDM2	Q00987	4193	6	APMS;Chromatography;Fluorescence;CoIP;Proximity;Enzyme	1	pubmed:19656744	7
RUVBL2	Q9Y230	10856	ACTR5	Q9H9F9	79913	2	Chromatography;CoIP	5	pubmed:17721549;pubmed:17643375;pubmed:26496610;pubmed:28514442;pubmed:16230350	7
RUVBL2	Q9Y230	10856	INO80	Q9ULG1	54617	2	Chromatography;CoIP	5	pubmed:21303910;pubmed:17721549;pubmed:28514442;pubmed:28561026;pubmed:16230350	7
RUVBL2	Q9Y230	10856	MRGBP	Q9NV56	55257	2	Chromatography;CoIP	5	pubmed:12963728;pubmed:17573780;pubmed:28514442;pubmed:16230350;pubmed:15647280	7
RUVBL2	Q9Y230	10856	TTI1	O43156	9675	3	Chromatography;APMS;CoIP	4	pubmed:20801936;pubmed:17643375;pubmed:20371770;pubmed:28561026	7
SAMHD1	Q9Y3Z3	25939	DCAF1	Q9Y4B6	9730	4	Enzyme;Xray;APMS;Chromatography	3	pubmed:23677995;pubmed:24336198;pubmed:22362772	7
SENP3	Q9H4L4	26168	PELP1	Q8IZL8	27043	4	Chromatography;APMS;CoIP;Imaging	3	pubmed:20442285;pubmed:22190735;pubmed:21326211	7
SFN	P31947	2810	HDAC4	P56524	9759	4	Chromatography;CoIP;2Hyb;APMS	3	pubmed:15778465;pubmed:23752268;pubmed:16767219	7
SFN	P31947	2810	YWHAQ	P27348	10971	3	Chromatography;APMS;CoIP	4	pubmed:20618440;pubmed:26186194;pubmed:28514442;pubmed:21827211	7
SFXN1	Q9H9B4	94081	COX15	Q7KZN9	1355	4	Chromatography;Xlink;PAGE;Proximity	3	pubmed:29128334;pubmed:23260140;pubmed:29568061	7
SH3GL2	Q99962	6456	SH3GL3	Q99963	6457	3	2Hyb;Chromatography;CoIP	4	pubmed:21900206;pubmed:16115810;pubmed:26186194;pubmed:28514442	7
SNCA	P37840	6622	HSPA8	P11142	3312	3	APMS;Chromatography;CoIP	4	pubmed:21832061;pubmed:22776201;pubmed:22843682;pubmed:31980649	7
SNCA	P37840	6622	SIAH1	Q8IUQ4	6477	3	APMS;Chromatography;Enzyme	4	pubmed:18065497;pubmed:18070888;pubmed:19224863;pubmed:27334109	7
SQSTM1	Q13501	8878	MAP1LC3C	Q9BXW4	440738	3	Chromatography;APMS;CoIP	4	pubmed:19250911;pubmed:23022382;pubmed:20562859;pubmed:24668264	7
SQSTM1	Q13501	8878	NTRK1	P04629	4914	2	Chromatography;CoIP	5	pubmed:18457658;pubmed:18174161;pubmed:11244088;pubmed:12471037;pubmed:25708205	7
SQSTM1	Q13501	8878	RAD54L2	Q9Y4B4	23132	5	Chromatography;Imaging;APMS;Xray;CoIP	2	pubmed:26412716;pubmed:20562859	7
SQSTM1	Q13501	8878	SESN2	P58004	83667	4	Chromatography;Imaging;CoIP;APMS	3	pubmed:23274085;pubmed:25040165;pubmed:27337507	7
SQSTM1	Q13501	8878	SMAD3	P84022	4088	5	Chromatography;2Hyb;CoIP;LUM;Imaging	2	pubmed:21988832;pubmed:15761153	7
SQSTM1	Q13501	8878	TRIM21	P19474	6737	3	Chromatography;APMS;Enzyme	4	pubmed:19201866;pubmed:26043024;pubmed:26347139;pubmed:26942676	7
SRPK1	Q96SB4	6732	LUC7L	Q9NQ29	55692	4	Chromatography;Enzyme;CoIP;APMS	3	pubmed:23602568;pubmed:26186194;pubmed:28514442	7
SRPK1	Q96SB4	6732	LUC7L2	Q9Y383	51631	4	Chromatography;Enzyme;CoIP;APMS	3	pubmed:23602568;pubmed:26186194;pubmed:28514442	7
SRPK1	Q96SB4	6732	U2AF1	Q01081	7307	4	Chromatography;2Hyb;CoIP;APMS	3	pubmed:23602568;pubmed:22365833;pubmed:28514442	7
STUB1	Q9UNE7	10273	ATXN3	P54252	4287	3	Chromatography;APMS;Enzyme	4	pubmed:21855799;pubmed:20943656;pubmed:19153604;pubmed:21625540	7
STUB1	Q9UNE7	10273	BAG2	O95816	9532	4	APMS;Chromatography;LUM;CoIP	3	pubmed:16169850;pubmed:25036637;pubmed:16207813	7
STUB1	Q9UNE7	10273	HSF1	Q00613	3297	4	APMS;Enzyme;Chromatography;CoIP	3	pubmed:23344957;pubmed:16293251;pubmed:14532117	7
STUB1	Q9UNE7	10273	IRF1	P10914	3659	3	APMS;Chromatography;Enzyme	4	pubmed:20947504;pubmed:23134341;pubmed:26330542;pubmed:23729439	7
STUB1	Q9UNE7	10273	PSMD4	P55036	5710	3	APMS;Enzyme;Chromatography	4	pubmed:21855799;pubmed:19240029;pubmed:11146632;pubmed:22350919	7
STUB1	Q9UNE7	10273	UBE2V1	Q13404	7335	3	APMS;Chromatography;Enzyme	4	pubmed:16307917;pubmed:21911421;pubmed:18042044;pubmed:25260751	7
TCF25	Q9BQ70	22980	SAT1	P21673	6303	1	2Hyb	6	pubmed:16189514;pubmed:19060904;pubmed:25416956;pubmed:21516116;pubmed:31515488;pubmed:32296183	7
TK1	P04183	7083	FZR1	Q9UM11	51343	4	APMS;Enzyme;Chromatography;CoIP	3	pubmed:17227951;pubmed:14701726;pubmed:28514442	7
TP53	P04637	7157	BANP	Q8N9N5	54971	4	Imaging;Chromatography;APMS;CoIP	3	pubmed:20075864;pubmed:19303885;pubmed:22074660	7
TP53	P04637	7157	BARD1	Q99728	580	3	Chromatography;Imaging;CoIP	4	pubmed:14636569;pubmed:15782130;pubmed:21742769;pubmed:26022179	7
TP53	P04637	7157	CCDC8	Q9H0W5	83987	3	Chromatography;APMS;CoIP	4	pubmed:23443559;pubmed:24711643;pubmed:22084066;pubmed:22653443	7
TP53	P04637	7157	CCT5	P48643	22948	3	2Hyb;Chromatography;CoIP	4	pubmed:16169070;pubmed:23443559;pubmed:25144556;pubmed:22653443	7
TP53	P04637	7157	CHEK2	O96017	11200	2	Chromatography;Enzyme	5	pubmed:12810724;pubmed:10673501;pubmed:10710310;pubmed:15862297;pubmed:18833288	7
TP53	P04637	7157	DDX5	P17844	1655	3	Chromatography;CoIP;APMS	4	pubmed:23443559;pubmed:25144556;pubmed:24219989;pubmed:15660129	7
TP53	P04637	7157	GSK3B	P49841	2932	4	2Hyb;Chromatography;CoIP;Enzyme	3	pubmed:21900206;pubmed:12048243;pubmed:14744935	7
TP53	P04637	7157	HIF1A	Q16665	3091	2	Chromatography;APMS	5	pubmed:12606552;pubmed:9537326;pubmed:10640274;pubmed:12124396;pubmed:27345397	7
TP53	P04637	7157	HSPA1L	P34931	3305	4	Chromatography;Imaging;Proximity;CoIP	3	pubmed:23443559;pubmed:25241761;pubmed:17184779	7
TP53	P04637	7157	HSPA4	P34932	3308	1	Chromatography	6	pubmed:18223694;pubmed:20847049;pubmed:17184779;pubmed:21268072;pubmed:23109422;pubmed:25144556	7
TP53	P04637	7157	KAT8	Q9H7Z6	84148	3	APMS;Enzyme;CoIP	4	pubmed:15960975;pubmed:17189187;pubmed:19854137;pubmed:16601686	7
TP53	P04637	7157	MTA1	Q13330	9112	3	APMS;Chromatography;Imaging	4	pubmed:19837670;pubmed:17914590;pubmed:12920132;pubmed:20071335	7
TP53	P04637	7157	NDN	Q99608	4692	3	2Hyb;APMS;Chromatography	4	pubmed:10347180;pubmed:24722188;pubmed:23785149;pubmed:18753379	7
TP53	P04637	7157	NFYA	P23511	4800	4	Chromatography;APMS;CoIP;Imaging	3	pubmed:15831478;pubmed:16959611;pubmed:23908595	7
TP53	P04637	7157	OBSL1	O75147	23363	3	Chromatography;CoIP;APMS	4	pubmed:23443559;pubmed:24711643;pubmed:25609649;pubmed:22653443	7
TP53	P04637	7157	OTUB1	Q96FW1	55611	4	Chromatography;APMS;Enzyme;CoIP	3	pubmed:22124327;pubmed:24403071;pubmed:27561390	7
TP53	P04637	7157	RBBP5	Q15291	5929	4	APMS;Chromatography;Genetic;CoIP	3	pubmed:15960975;pubmed:23870121;pubmed:23284306	7
TP53	P04637	7157	RING1	Q06587	6015	5	Chromatography;CoIP;Imaging;APMS;Enzyme	2	pubmed:22907436;pubmed:29187402	7
TP53	P04637	7157	SETD7	Q8WTS6	80854	4	Enzyme;Xray;2Hyb;Ligand-Binding	3	pubmed:15525938;pubmed:17108971;pubmed:21988832	7
TP53	P04637	7157	SMARCA4	P51532	6597	3	APMS;Chromatography;CoIP	4	pubmed:11950834;pubmed:17666433;pubmed:21900401;pubmed:18303029	7
TP53	P04637	7157	STAT1	P42224	6772	3	CoIP;APMS;Chromatography	4	pubmed:17346710;pubmed:17992189;pubmed:14602726;pubmed:15217838	7
TP53	P04637	7157	TWIST1	Q15672	7291	4	Chromatography;APMS;CoIP;FB	3	pubmed:22975381;pubmed:18504427;pubmed:25402006	7
TP53	P04637	7157	YBX1	P67809	4904	2	APMS;Chromatography	5	pubmed:15136035;pubmed:11175333;pubmed:21344396;pubmed:23443559;pubmed:25144556	7
TP53	P04637	7157	YY1	P25490	7528	2	APMS;Chromatography	5	pubmed:18026119;pubmed:15295102;pubmed:15210108;pubmed:25402006;pubmed:22440256	7
TUBA1A	Q71U36	7846	DNAJB11	Q9UBS4	51726	3	Chromatography;APMS;CoIP	4	pubmed:26186194;pubmed:28514442;pubmed:29568061;pubmed:27291054	7
TUBA1A	Q71U36	7846	LRRK2	Q5S007	120892	3	Chromatography;Enzyme;APMS	4	pubmed:21159966;pubmed:22303461;pubmed:24725412;pubmed:24275654	7
TUBA1A	Q71U36	7846	MAPT	P10636	4137	4	Chromatography;Fluorescence;Imaging;APMS	3	pubmed:22565157;pubmed:30274285;pubmed:21339331	7
TUBA1A	Q71U36	7846	TCP11L2	Q8N4U5	255394	4	Chromatography;APMS;Proximity;CoIP	3	pubmed:28514442;pubmed:29568061;pubmed:27291054	7
TUBA1A	Q71U36	7846	TUBB3	Q13509	10381	4	Chromatography;CoIP;Proximity;APMS	3	pubmed:28514442;pubmed:29568061;pubmed:27291054	7
TUBA1A	Q71U36	7846	TXNDC9	O14530	10190	4	Chromatography;APMS;Proximity;CoIP	3	pubmed:28514442;pubmed:29568061;pubmed:27291054	7
TUBB3	Q13509	10381	TUBA1A	Q71U36	7846	4	Chromatography;CoIP;Proximity;APMS	3	pubmed:28514442;pubmed:29568061;pubmed:27291054	7
TUBG1	P23258	7283	BAG2	O95816	9532	4	Chromatography;CoIP;APMS;Proximity	3	pubmed:23443559;pubmed:26496610;pubmed:29568061	7
TUBG1	P23258	7283	CCT2	P78371	10576	4	Chromatography;CoIP;APMS;Proximity	3	pubmed:23443559;pubmed:26496610;pubmed:29568061	7
TUBG1	P23258	7283	CCT4	P50991	10575	4	Chromatography;CoIP;APMS;Proximity	3	pubmed:23443559;pubmed:26496610;pubmed:29568061	7
TUBG1	P23258	7283	CCT7	Q99832	10574	4	Chromatography;CoIP;APMS;Proximity	3	pubmed:23443559;pubmed:26496610;pubmed:29568061	7
TUBG1	P23258	7283	TUBGCP2	Q9BSJ2	10844	3	Chromatography;CoIP;APMS	4	pubmed:23443559;pubmed:26496610;pubmed:29568061;pubmed:27015882	7
TUBG1	P23258	7283	TUBGCP5	Q96RT8	114791	3	Chromatography;CoIP;APMS	4	pubmed:26496610;pubmed:28514442;pubmed:29568061;pubmed:27015882	7
VIM	P08670	7431	NEFL	P07196	4747	4	2Hyb;Chromatography;CoIP;APMS	3	pubmed:15383276;pubmed:27173435;pubmed:28514442	7
VIM	P08670	7431	NEFM	P07197	4741	4	Chromatography;CoIP;2Hyb;APMS	3	pubmed:28514442;pubmed:27173435;pubmed:32296183	7
VIM	P08670	7431	VIM	P08670	7431	2	2Hyb;Xray	5	pubmed:21900206;pubmed:11889032;pubmed:11243787;pubmed:16169070;pubmed:15383276	7
WSB1	Q9Y6I7	26118	CUL5	Q93034	8065	3	Chromatography;CoIP;APMS	4	pubmed:18187417;pubmed:21145461;pubmed:28514442;pubmed:15601820	7
YWHAB	P31946	7529	AKAP13	Q12802	11214	3	Chromatography;CoIP;APMS	4	pubmed:17353931;pubmed:15324660;pubmed:28514442;pubmed:15691829	7
YWHAB	P31946	7529	CRTC2	Q53ET0	200186	3	Chromatography;CoIP;APMS	4	pubmed:15324660;pubmed:24255178;pubmed:28514442;pubmed:15454081	7
YWHAB	P31946	7529	EXO1	Q9UQ84	9156	4	Chromatography;2Hyb;APMS;CoIP	3	pubmed:21533173;pubmed:22222486;pubmed:24255178	7
YWHAB	P31946	7529	HDAC4	P56524	9759	2	Chromatography;CoIP	5	pubmed:10869435;pubmed:10958686;pubmed:24255178;pubmed:23752268;pubmed:28514442	7
YWHAB	P31946	7529	HDAC5	Q9UQL6	10014	2	Chromatography;CoIP	5	pubmed:10869435;pubmed:21081666;pubmed:24255178;pubmed:23752268;pubmed:28514442	7
YWHAB	P31946	7529	IGF1R	P08069	3480	3	APMS;CoIP;2Hyb	4	pubmed:9581554;pubmed:17353931;pubmed:15629149;pubmed:14651979	7
YWHAB	P31946	7529	KIAA0930	Q6ICG6	23313	2	Chromatography;CoIP	5	pubmed:15324660;pubmed:24255178;pubmed:26186194;pubmed:28514442;pubmed:17353931	7
YWHAB	P31946	7529	LRRK2	Q5S007	120892	4	Chromatography;Array;APMS;CoIP	3	pubmed:20642453;pubmed:24510904;pubmed:24947832	7
YWHAB	P31946	7529	MAP2K1	Q02750	5604	3	Chromatography;APMS;CoIP	4	pubmed:10409742;pubmed:24255178;pubmed:17979178;pubmed:31980649	7
YWHAB	P31946	7529	MAP3K2	Q9Y2U5	10746	2	Chromatography;CoIP	5	pubmed:15324660;pubmed:24255178;pubmed:26496610;pubmed:28514442;pubmed:17353931	7
YWHAB	P31946	7529	USP8	P40818	9101	2	Chromatography;CoIP	5	pubmed:17353931;pubmed:15324660;pubmed:24255178;pubmed:26214742;pubmed:28514442	7
YWHAB	P31946	7529	YAP1	P46937	10413	2	Chromatography;CoIP	5	pubmed:24255178;pubmed:24366813;pubmed:28514442;pubmed:17974916;pubmed:20048001	7
YWHAB	P31946	7529	YWHAH	Q04917	7533	3	Chromatography;APMS;CoIP	4	pubmed:24255178;pubmed:26496610;pubmed:17979178;pubmed:28514442	7
YWHAB	P31946	7529	YWHAZ	P63104	7534	3	Chromatography;CoIP;APMS	4	pubmed:24255178;pubmed:26496610;pubmed:28514442;pubmed:20618440	7
YWHAE	P62258	7531	ARAF	P10398	369	3	2Hyb;Chromatography;CoIP	4	pubmed:20936779;pubmed:17979178;pubmed:19608861;pubmed:25852190	7
YWHAE	P62258	7531	ATXN1	P54253	6310	4	2Hyb;CoIP;Imaging;APMS	3	pubmed:23275563;pubmed:12757707;pubmed:25959826	7
YWHAE	P62258	7531	CDC25C	P30307	995	2	Chromatography;APMS	5	pubmed:10330186;pubmed:10681541;pubmed:15791647;pubmed:27880917;pubmed:19331823	7
YWHAE	P62258	7531	HDAC5	Q9UQL6	10014	2	Chromatography;CoIP	5	pubmed:10869435;pubmed:21081666;pubmed:24841198;pubmed:23752268;pubmed:10737771	7
YWHAE	P62258	7531	MAP3K2	Q9Y2U5	10746	4	APMS;Chromatography;CoIP;Imaging	3	pubmed:9452471;pubmed:17979178;pubmed:26496610	7
YWHAG	P61981	7532	AKAP13	Q12802	11214	4	Chromatography;Wblot;APMS;CoIP	3	pubmed:15324660;pubmed:28514442;pubmed:17353931	7
YWHAG	P61981	7532	ARAF	P10398	369	2	Chromatography;CoIP	5	pubmed:17353931;pubmed:15324660;pubmed:25852190;pubmed:28514442;pubmed:31980649	7
YWHAG	P61981	7532	MARK3	P27448	4140	2	Chromatography;CoIP	5	pubmed:17353931;pubmed:20642453;pubmed:28514442;pubmed:16959763;pubmed:15324660	7
YWHAG	P61981	7532	SH3BP4	Q9P0V3	23677	3	2Hyb;Chromatography;CoIP	4	pubmed:20936779;pubmed:15324660;pubmed:28514442;pubmed:17353931	7
YWHAG	P61981	7532	TSC2	P49815	7249	4	Chromatography;APMS;CoIP;FB	3	pubmed:28561026;pubmed:12438239;pubmed:28514442	7
YWHAH	Q04917	7533	CDC25A	P30304	993	4	Chromatography;CoIP;APMS;Proximity	3	pubmed:27432908;pubmed:28514442;pubmed:28330616	7
YWHAH	Q04917	7533	KIF23	Q02241	9493	3	Chromatography;APMS;CoIP	4	pubmed:14676191;pubmed:26496610;pubmed:17979178;pubmed:28514442	7
YWHAH	Q04917	7533	KIF5B	P33176	3799	4	Chromatography;Wblot;APMS;CoIP	3	pubmed:11969417;pubmed:17979178;pubmed:28514442	7
YWHAH	Q04917	7533	KLC3	Q6P597	147700	4	Chromatography;Wblot;APMS;CoIP	3	pubmed:11969417;pubmed:17979178;pubmed:28514442	7
YWHAH	Q04917	7533	PARD3	Q8TEW0	56288	3	Chromatography;APMS;CoIP	4	pubmed:14676191;pubmed:26496610;pubmed:17979178;pubmed:28514442	7
YWHAH	Q04917	7533	RASSF8	Q8NHQ8	11228	3	Chromatography;APMS;CoIP	4	pubmed:14676191;pubmed:26496610;pubmed:17979178;pubmed:28514442	7
YWHAH	Q04917	7533	YWHAB	P31946	7529	3	Chromatography;APMS;CoIP	4	pubmed:24255178;pubmed:26496610;pubmed:17979178;pubmed:28514442	7
YWHAH	Q04917	7533	YWHAZ	P63104	7534	3	Chromatography;APMS;CoIP	4	pubmed:26496610;pubmed:17979178;pubmed:28514442;pubmed:20618440	7
YWHAQ	P27348	10971	CDC25B	P30305	994	3	APMS;Chromatography;CoIP	4	pubmed:10713667;pubmed:15629715;pubmed:26496610;pubmed:28514442	7
YWHAQ	P27348	10971	MARK3	P27448	4140	3	Chromatography;APMS;CoIP	4	pubmed:17353931;pubmed:15161933;pubmed:20642453;pubmed:28514442	7
YWHAQ	P27348	10971	PI4KB	Q9UBF8	5298	3	Chromatography;CoIP;APMS	4	pubmed:17353931;pubmed:15324660;pubmed:28514442;pubmed:16912074	7
YWHAQ	P27348	10971	SFN	P31947	2810	3	Chromatography;APMS;CoIP	4	pubmed:20618440;pubmed:26186194;pubmed:28514442;pubmed:21827211	7
YWHAQ	P27348	10971	YWHAZ	P63104	7534	3	Chromatography;APMS;CoIP	4	pubmed:20618440;pubmed:26496610;pubmed:21827211;pubmed:28514442	7
YWHAZ	P63104	7534	ARHGEF2	Q92974	9181	3	Chromatography;CoIP;APMS	4	pubmed:22072711;pubmed:28514442;pubmed:14970201;pubmed:15161933	7
YWHAZ	P63104	7534	CBL	P22681	867	3	2Hyb;Chromatography;APMS	4	pubmed:9367879;pubmed:9632690;pubmed:11697890;pubmed:20618440	7
YWHAZ	P63104	7534	CDK16	Q00536	5127	4	2Hyb;Chromatography;CoIP;APMS	3	pubmed:9197417;pubmed:25852190;pubmed:12154078	7
YWHAZ	P63104	7534	HDAC5	Q9UQL6	10014	3	Chromatography;CoIP;APMS	4	pubmed:21081666;pubmed:23752268;pubmed:28514442;pubmed:15161933	7
YWHAZ	P63104	7534	HDAC7	Q8WUI4	51564	3	Chromatography;CoIP;APMS	4	pubmed:20224040;pubmed:23752268;pubmed:28514442;pubmed:15161933	7
YWHAZ	P63104	7534	KIF5B	P33176	3799	3	Chromatography;CoIP;APMS	4	pubmed:17353931;pubmed:15324660;pubmed:28514442;pubmed:15161933	7
YWHAZ	P63104	7534	MAP3K20	Q9NYL2	51776	5	Chromatography;2Hyb;APMS;CoIP;Imaging	2	pubmed:21988832;pubmed:28514442	7
YWHAZ	P63104	7534	PAK4	O96013	10298	3	Chromatography;CoIP;APMS	4	pubmed:17353931;pubmed:15324660;pubmed:28514442;pubmed:15161933	7
YWHAZ	P63104	7534	SAMD4B	Q5PRF9	55095	3	Chromatography;CoIP;APMS	4	pubmed:17353931;pubmed:15324660;pubmed:28514442;pubmed:15161933	7
YWHAZ	P63104	7534	TNFAIP3	P21580	7128	3	2Hyb;APMS;Chromatography	4	pubmed:20936779;pubmed:9299557;pubmed:8702721;pubmed:21988832	7
YWHAZ	P63104	7534	USP8	P40818	9101	3	Chromatography;CoIP;APMS	4	pubmed:17353931;pubmed:15324660;pubmed:28514442;pubmed:15161933	7
YWHAZ	P63104	7534	YWHAB	P31946	7529	3	Chromatography;CoIP;APMS	4	pubmed:24255178;pubmed:26496610;pubmed:28514442;pubmed:20618440	7
YWHAZ	P63104	7534	YWHAH	Q04917	7533	3	Chromatography;APMS;CoIP	4	pubmed:26496610;pubmed:17979178;pubmed:28514442;pubmed:20618440	7
YWHAZ	P63104	7534	YWHAQ	P27348	10971	3	Chromatography;APMS;CoIP	4	pubmed:20618440;pubmed:26496610;pubmed:21827211;pubmed:28514442	7
ACTB	P60709	60	CFL1	P23528	1072	1	2Hyb	5	pubmed:16189514;pubmed:25416956;pubmed:32296183;pubmed:29892012;pubmed:31515488	6
ACTB	P60709	60	DSTN	P60981	11034	1	2Hyb	5	pubmed:16189514;pubmed:25416956;pubmed:29892012;pubmed:31515488;pubmed:32296183	6
ACTB	P60709	60	DUSP19	Q8WTR2	142679	3	Chromatography;2Hyb;CoIP	3	pubmed:26186194;pubmed:28514442;pubmed:32296183	6
ACTB	P60709	60	IQGAP1	P46940	8826	3	Chromatography;Imaging;CoIP	3	pubmed:16179592;pubmed:26496610;pubmed:22662192	6
ACTG1	P63261	71	DSTN	P60981	11034	2	2Hyb;Complementation	4	pubmed:16189514;pubmed:25416956;pubmed:31515488;pubmed:32296183	6
ACTG1	P63261	71	LRRK2	Q5S007	120892	3	Chromatography;CoIP;APMS	3	pubmed:20876399;pubmed:31046837;pubmed:24725412	6
ACTR2	P61160	10097	CTTN	Q14247	2017	3	Chromatography;APMS;CoIP	3	pubmed:11018051;pubmed:12732638;pubmed:26496610	6
ADRM1	Q16186	11047	PRKN	O60260	5071	4	Chromatography;2Hyb;Xray;APMS	2	pubmed:23503661;pubmed:25666615	6
ADRM1	Q16186	11047	PSMC2	P35998	5701	3	Chromatography;CoIP;PAGE	3	pubmed:26186194;pubmed:28514442;pubmed:24811749	6
ADRM1	Q16186	11047	PSMC3	P17980	5702	3	Chromatography;CoIP;PAGE	3	pubmed:26186194;pubmed:28514442;pubmed:24811749	6
ADRM1	Q16186	11047	PSMC6	P62333	5706	3	Chromatography;CoIP;PAGE	3	pubmed:26186194;pubmed:28514442;pubmed:24811749	6
ADRM1	Q16186	11047	PSMD11	O00231	5717	3	Chromatography;CoIP;PAGE	3	pubmed:26186194;pubmed:28514442;pubmed:24811749	6
ADRM1	Q16186	11047	PSMD12	O00232	5718	3	Chromatography;CoIP;PAGE	3	pubmed:26186194;pubmed:28514442;pubmed:24811749	6
ADRM1	Q16186	11047	PSMD13	Q9UNM6	5719	3	Chromatography;CoIP;PAGE	3	pubmed:26186194;pubmed:28514442;pubmed:24811749	6
ADRM1	Q16186	11047	PSMD3	O43242	5709	3	Chromatography;CoIP;PAGE	3	pubmed:26186194;pubmed:28514442;pubmed:24811749	6
ADRM1	Q16186	11047	PSMD6	Q15008	9861	3	Chromatography;CoIP;PAGE	3	pubmed:26186194;pubmed:28514442;pubmed:24811749	6
ADRM1	Q16186	11047	PSMD8	P48556	5714	3	Chromatography;CoIP;PAGE	3	pubmed:26186194;pubmed:28514442;pubmed:24811749	6
ADRM1	Q16186	11047	UBQLN2	Q9UHD9	29978	3	APMS;Xray;PAGE	3	pubmed:27396824;pubmed:24811749;pubmed:20059542	6
AGO2	Q9UKV8	27161	IPO8	O15397	10526	4	APMS;Chromatography;Imaging;CoIP	2	pubmed:19167051;pubmed:17932509	6
AIFM1	O95831	9131	AK2	P54819	204	4	Chromatography;Proximity;APMS;CoIP	2	pubmed:28514442;pubmed:29568061	6
AIFM1	O95831	9131	MLF2	Q15773	8079	4	Chromatography;Proximity;APMS;CoIP	2	pubmed:17353931;pubmed:29568061	6
AIFM1	O95831	9131	NDUFS5	O43920	4725	4	Chromatography;Proximity;APMS;CoIP	2	pubmed:24344204;pubmed:29568061	6
AIFM1	O95831	9131	TOR1AIP1	Q5JTV8	26092	3	Chromatography;Proximity;CoIP	3	pubmed:26496610;pubmed:28514442;pubmed:29568061	6
AKT1	P31749	207	BRAF	P15056	673	4	Chromatography;Enzyme;Imaging;Proximity	2	pubmed:10869359;pubmed:25241761	6
AKT1	P31749	207	BRCA1	P38398	672	3	APMS;Chromatography;Enzyme	3	pubmed:10542266;pubmed:19074868;pubmed:21242970	6
AKT1	P31749	207	CCDC88A	Q3V6T2	55704	4	2Hyb;Enzyme;Chromatography;APMS	2	pubmed:16139227;pubmed:15753085	6
AKT1	P31749	207	CDKN1A	P38936	1026	4	APMS;Enzyme;Imaging;Proximity	2	pubmed:16982699;pubmed:25241761	6
AKT1	P31749	207	EGFR	P00533	1956	3	2Hyb;Complementation;Chromatography	3	pubmed:25402006;pubmed:24658140;pubmed:31980649	6
AKT1	P31749	207	FOXO3	O43524	2309	3	Enzyme;Imaging;Proximity	3	pubmed:21775285;pubmed:25241761;pubmed:10102273	6
AKT1	P31749	207	FOXO4	P98177	4303	3	Enzyme;Chromatography;APMS	3	pubmed:16272144;pubmed:15688030;pubmed:14690436	6
AKT1	P31749	207	IKBKB	O14920	3551	3	Chromatography;Imaging;Proximity	3	pubmed:15856005;pubmed:22689577;pubmed:25241761	6
AKT1	P31749	207	ILK	Q13418	3611	2	Enzyme;Chromatography	4	pubmed:9736715;pubmed:11313365;pubmed:11825911;pubmed:18339839	6
AKT1	P31749	207	ITPR1	Q14643	3708	4	Chromatography;Complementation;Enzyme;Proximity	2	pubmed:18250332;pubmed:24947355	6
AKT1	P31749	207	MAPK8IP1	Q9UQF2	9479	3	Chromatography;Enzyme;CoIP	3	pubmed:12194869;pubmed:15998799;pubmed:16343492	6
AKT1	P31749	207	PPL	O60437	5493	4	2Hyb;APMS;Chromatography;CoIP	2	pubmed:18624398;pubmed:12244133	6
AKT1	P31749	207	SETDB1	Q15047	9869	5	2Hyb;APMS;Chromatography;CoIP;Imaging	1	pubmed:17577629	6
AKT1	P31749	207	TSC2	P49815	7249	3	Chromatography;APMS;Enzyme	3	pubmed:12167664;pubmed:15342917;pubmed:18411301	6
ARHGEF7	Q14155	8874	LRRK2	Q5S007	120892	4	Chromatography;Imaging;Enzyme;CoIP	2	pubmed:21048939;pubmed:25500533	6
ARPC1B	O15143	10095	ARPC2	O15144	10109	3	APMS;Chromatography;CoIP	3	pubmed:20603326;pubmed:26186194;pubmed:28514442	6
ARPC2	O15144	10109	ARPC1B	O15143	10095	3	APMS;Chromatography;CoIP	3	pubmed:20603326;pubmed:26186194;pubmed:28514442	6
BAG2	O95816	9532	PPP2R2C	Q9Y2T4	5522	4	Chromatography;CoIP;APMS;Proximity	2	pubmed:19156129;pubmed:28330616	6
BAG2	O95816	9532	TP53	P04637	7157	2	Chromatography;CoIP	4	pubmed:23443559;pubmed:25144556;pubmed:27807478;pubmed:22653443	6
CBX3	Q13185	11335	ADNP	Q9H2P0	23394	3	Chromatography;APMS;CoIP	3	pubmed:20850016;pubmed:21888893;pubmed:27705803	6
CBX3	Q13185	11335	CHD4	Q14839	1108	3	Chromatography;CoIP;APMS	3	pubmed:21888893;pubmed:28977666;pubmed:27705803	6
CBX3	Q13185	11335	MGA	Q8IWI9	23269	3	2Hyb;Chromatography;APMS	3	pubmed:20936779;pubmed:20850016;pubmed:27705803	6
CBX3	Q13185	11335	RNF2	Q99496	6045	3	Chromatography;CoIP;APMS	3	pubmed:24457600;pubmed:22325352;pubmed:27705803	6
CBX3	Q13185	11335	SP100	P23497	6672	3	2Hyb;Chromatography;APMS	3	pubmed:9636146;pubmed:9636147;pubmed:32296183	6
CBX3	Q13185	11335	ZNF280D	Q6N043	54816	3	Chromatography;APMS;2Hyb	3	pubmed:21888893;pubmed:27705803;pubmed:32296183	6
CCT3	P49368	7203	CDC20	Q12834	991	2	Chromatography;CoIP	4	pubmed:23443559;pubmed:26811472;pubmed:25306918;pubmed:28514442	6
CCT3	P49368	7203	DCAF7	P61962	10238	3	Chromatography;APMS;CoIP	3	pubmed:25342745;pubmed:28514442;pubmed:27705803	6
CCT3	P49368	7203	ILK	Q13418	3611	3	Chromatography;CoIP;APMS	3	pubmed:23455922;pubmed:25852190;pubmed:26496610	6
CCT3	P49368	7203	POC1A	Q8NBT0	25886	3	Chromatography;Proximity;CoIP	3	pubmed:26186194;pubmed:26638075;pubmed:28514442	6
CCT3	P49368	7203	PPP2CB	P62714	5516	3	Chromatography;CoIP;APMS	3	pubmed:19156129;pubmed:18782753;pubmed:26496610	6
CCT3	P49368	7203	PPP2R2B	Q00005	5521	4	Chromatography;CoIP;APMS;Proximity	2	pubmed:19156129;pubmed:28330616	6
CCT3	P49368	7203	PPP2R2D	Q66LE6	55844	4	Chromatography;CoIP;APMS;Proximity	2	pubmed:19156129;pubmed:28330616	6
CCT3	P49368	7203	PPP4C	P60510	5531	3	Chromatography;CoIP;APMS	3	pubmed:19156129;pubmed:18715871;pubmed:16085932	6
CCT3	P49368	7203	TUBG1	P23258	7283	3	Chromatography;CoIP;APMS	3	pubmed:23443559;pubmed:26496610;pubmed:29568061	6
CDC37	Q16543	11140	AKT3	Q9Y243	10000	3	Chromatography;LUM;CoIP	3	pubmed:28514442;pubmed:25036637;pubmed:12176997	6
CDC37	Q16543	11140	ARAF	P10398	369	3	Chromatography;CoIP;APMS	3	pubmed:25036637;pubmed:24189400;pubmed:31980649	6
CDC37	Q16543	11140	CDC37	Q16543	11140	3	APMS;Chromatography;Complementation	3	pubmed:11916974;pubmed:24189400;pubmed:21675959	6
CDC37	Q16543	11140	CDK11A	Q9UQ88	728642	3	Chromatography;CoIP;APMS	3	pubmed:25036637;pubmed:24189400;pubmed:28514442	6
CDC37	Q16543	11140	CDK7	P50613	1022	3	APMS;Chromatography;Proximity	3	pubmed:8666233;pubmed:26186194;pubmed:29568061	6
CDC37	Q16543	11140	FYN	P06241	2534	3	Chromatography;LUM;CoIP	3	pubmed:28514442;pubmed:25036637;pubmed:31980649	6
CDC37	Q16543	11140	MAP3K7	O43318	6885	3	Chromatography;CoIP;APMS	3	pubmed:19026643;pubmed:31980649;pubmed:14743216	6
CDC37	Q16543	11140	PINK1	Q9BXM7	65018	2	Chromatography;LUM	4	pubmed:21151955;pubmed:18003639;pubmed:18359116;pubmed:25036637	6
CDC37	Q16543	11140	PPP5C	P53041	5536	3	Chromatography;CoIP;APMS	3	pubmed:21360678;pubmed:25036637;pubmed:28330616	6
CDC37	Q16543	11140	PSKH2	Q96QS6	85481	3	Chromatography;LUM;CoIP	3	pubmed:26186194;pubmed:28514442;pubmed:25036637	6
CDC37	Q16543	11140	YES1	P07947	7525	3	Chromatography;LUM;CoIP	3	pubmed:28514442;pubmed:25036637;pubmed:31980649	6
CDC42	P60953	998	ARHGAP32	A7KAX9	9743	2	Enzyme;2Hyb	4	pubmed:12857875;pubmed:12819203;pubmed:20936779;pubmed:12446789	6
CDC42	P60953	998	CDC42SE1	Q9NRR8	56882	3	2Hyb;Chromatography;CoIP	3	pubmed:20936779;pubmed:10816584;pubmed:28514442	6
CDC42	P60953	998	IQGAP2	Q13576	10788	3	APMS;Chromatography;CoIP	3	pubmed:8756646;pubmed:31980649;pubmed:8702968	6
CDC42	P60953	998	ITSN1	Q15811	6453	4	Chromatography;APMS;Xray;Enzyme	2	pubmed:11584276;pubmed:12006984	6
CDC42	P60953	998	LRRK2	Q5S007	120892	4	Chromatography;Imaging;Enzyme;CoIP	2	pubmed:21048939;pubmed:21454543	6
CDC42	P60953	998	NCF2	P19878	4688	3	APMS;Thermal;FB	3	pubmed:9642115;pubmed:11090627;pubmed:7738010	6
CDC42	P60953	998	PAK6	Q9NQU5	56924	3	2Hyb;APMS;CoIP	3	pubmed:20936779;pubmed:11773441;pubmed:31980649	6
CDC42	P60953	998	PARD6G	Q9BYG4	84552	4	Chromatography;APMS;2Hyb;CoIP	2	pubmed:14676191;pubmed:11260256	6
CDC42	P60953	998	TRIP10	Q15642	9322	3	2Hyb;APMS;CoIP	3	pubmed:9210375;pubmed:10713100;pubmed:12456510	6
CHD1L	Q86WJ1	9557	APLF	Q8IW19	200558	2	Chromatography;CoIP	4	pubmed:19661379;pubmed:26186194;pubmed:23926104;pubmed:28514442	6
CHD1L	Q86WJ1	9557	XRCC6	P12956	2547	2	Chromatography;CoIP	4	pubmed:19666485;pubmed:19661379;pubmed:23926104;pubmed:28514442	6
CLTC	Q00610	1213	AP2B1	P63010	163	3	Chromatography;2Hyb;CoIP	3	pubmed:26496610;pubmed:17052248;pubmed:10748223	6
CLTC	Q00610	1213	C10orf88	Q9H8K7	80007	3	2Hyb;Chromatography;CoIP	3	pubmed:16169070;pubmed:26496610;pubmed:28514442	6
CLTC	Q00610	1213	CLINT1	Q14677	9685	3	APMS;Chromatography;CoIP	3	pubmed:12429846;pubmed:12538641;pubmed:26496610	6
CLTC	Q00610	1213	CLTA	P09496	1211	3	Chromatography;CoIP;Xlink	3	pubmed:26496610;pubmed:30021884;pubmed:21297582	6
CLTC	Q00610	1213	HGS	O14964	9146	3	2Hyb;APMS;Chromatography	3	pubmed:11532964;pubmed:21411634;pubmed:16716190	6
CLTC	Q00610	1213	STAMBPL1	Q96FJ0	57559	3	Chromatography;Imaging;CoIP	3	pubmed:26496610;pubmed:16716190;pubmed:28514442	6
CLTC	Q00610	1213	TOM1L1	O75674	10040	3	Chromatography;APMS;Imaging	3	pubmed:17785434;pubmed:19798056;pubmed:16412388	6
COPG2	Q9UBF2	26958	CD74	P04233	972	3	Chromatography;APMS;CoIP	3	pubmed:26186194;pubmed:28514442;pubmed:30833792	6
CSNK1A1	P48729	1452	FAM83H	Q6ZRV2	286077	3	Chromatography;CoIP;APMS	3	pubmed:23455922;pubmed:26496610;pubmed:28514442	6
CSNK1A1	P48729	1452	HSP90AA1	P07900	3320	3	Enzyme;Chromatography;APMS	3	pubmed:22824801;pubmed:22939624;pubmed:19875381	6
CSNK1A1	P48729	1452	MDM2	Q00987	4193	3	Chromatography;CoIP;APMS	3	pubmed:19759023;pubmed:22916255;pubmed:20708156	6
CYFIP1	Q7L576	23191	ABI1	Q8IZP0	10006	2	Chromatography;CoIP	4	pubmed:26496610;pubmed:27173435;pubmed:31980649;pubmed:15048123	6
DAPK1	P53355	1612	FADD	Q13158	8772	3	Chromatography;Imaging;Proximity	3	pubmed:12911633;pubmed:15048887;pubmed:25241761	6
DAPK1	P53355	1612	MAPK1	P28482	5594	5	2Hyb;APMS;Chromatography;Enzyme;CoIP	1	pubmed:15616583	6
DDB1	Q16531	1642	COPS4	Q9BT78	51138	2	Chromatography;APMS	4	pubmed:16964240;pubmed:16949367;pubmed:19295130;pubmed:22767593	6
DDB1	Q16531	1642	DTL	Q9NZJ0	51514	2	Chromatography;CoIP	4	pubmed:17041588;pubmed:16949367;pubmed:23478441;pubmed:21628527	6
DDB1	Q16531	1642	GPS1	Q13098	2873	3	Chromatography;APMS;Fluorescence	3	pubmed:16949367;pubmed:22767593;pubmed:27029275	6
DDB1	Q16531	1642	TRPC4AP	Q8TEL6	26133	2	Chromatography;CoIP	4	pubmed:16964240;pubmed:20551172;pubmed:26038816;pubmed:28514442	6
DFFA	O00273	1676	CASP3	P42574	836	3	Enzyme;Imaging;Proximity	3	pubmed:18723680;pubmed:25241761;pubmed:11406587	6
DIS3	Q9Y2L1	22894	EXOSC3	Q9NQT5	51010	3	Chromatography;CoIP;CoSed	3	pubmed:20531389;pubmed:21255825;pubmed:20531386	6
DNAJA1	P31689	3301	LRRK2	Q5S007	120892	3	Chromatography;CoIP;APMS	3	pubmed:19826009;pubmed:31046837;pubmed:24725412	6
DNM1	Q05193	1759	FNBP1	Q96RU3	23048	5	Chromatography;Imaging;CoIP;Fluorescence;APMS	1	pubmed:15252009	6
DNM1L	O00429	10059	MFF	Q9GZY8	56947	3	APMS;Xlink;CoIP	3	pubmed:23530241;pubmed:26358295;pubmed:29464060	6
DVL1	O14640	1855	CSNK1E	P49674	1454	4	Chromatography;CoIP;APMS;Enzyme	2	pubmed:11818547;pubmed:11425858	6
DVL1	O14640	1855	DVL2	O14641	1856	2	Chromatography;CoIP	4	pubmed:26186194;pubmed:24643799;pubmed:28514442;pubmed:20224554	6
DVL2	O14641	1856	CSNK1E	P49674	1454	3	2Hyb;Chromatography;APMS	3	pubmed:16189514;pubmed:23455922;pubmed:31515488	6
DVL2	O14641	1856	DACT1	Q9NYF0	51339	3	Chromatography;CoIP;Imaging	3	pubmed:21262972;pubmed:25558878;pubmed:16446366	6
DVL2	O14641	1856	DVL1	O14640	1855	2	Chromatography;CoIP	4	pubmed:26186194;pubmed:24643799;pubmed:28514442;pubmed:20224554	6
DVL2	O14641	1856	WWOX	Q9NZC7	51741	3	Chromatography;CoIP;2Hyb	3	pubmed:24550385;pubmed:28514442;pubmed:25678599	6
DVL3	Q92997	1857	CSNK2A1	P68400	1457	3	Chromatography;2Hyb;CoIP	3	pubmed:10806215;pubmed:28514442;pubmed:32296183	6
FADD	Q13158	8772	ATG5	Q9H1Y0	9474	5	APMS;Chromatography;Imaging;2Hyb;CoIP	1	pubmed:15778222	6
FADD	Q13158	8772	DAPK1	P53355	1612	3	Chromatography;Imaging;Proximity	3	pubmed:12911633;pubmed:15048887;pubmed:25241761	6
FADD	Q13158	8772	DEDD	O75618	9191	3	APMS;Chromatography;CoIP	3	pubmed:9774341;pubmed:11741985;pubmed:17193921	6
FADD	Q13158	8772	EZR	P15311	7430	4	Chromatography;Imaging;CoIP;Proximity	2	pubmed:21183682;pubmed:25241761	6
FADD	Q13158	8772	TNFRSF1A	P19438	7132	2	Chromatography;CoIP	4	pubmed:8565075;pubmed:11035039;pubmed:16611992;pubmed:15357952	6
GAK	O14976	2580	HSPA8	P11142	3312	3	Chromatography;CoIP;Proximity	3	pubmed:28514442;pubmed:24510904;pubmed:29568061	6
GAK	O14976	2580	LRRK2	Q5S007	120892	3	Array;CoIP;Imaging	3	pubmed:24510904;pubmed:24947832;pubmed:29513927	6
GNAI2	P04899	2771	GNB4	Q9HAV0	59345	3	Chromatography;Fluorescence;CoIP	3	pubmed:26186194;pubmed:16371464;pubmed:28514442	6
GNAI2	P04899	2771	GPSM2	P81274	29899	4	Chromatography;2Hyb;APMS;CoIP	2	pubmed:12748287;pubmed:8973305	6
GNAI2	P04899	2771	HSP90AB1	P08238	3326	4	Chromatography;Imaging;Proximity;CoIP	2	pubmed:16263121;pubmed:25241761	6
GSK3B	P49841	2932	ATXN3	P54252	4287	4	2Hyb;APMS;Chromatography;Enzyme	2	pubmed:21900206;pubmed:17434145	6
GSK3B	P49841	2932	FRAT2	O75474	23401	4	Chromatography;CoIP;Enzyme;APMS	2	pubmed:23455922;pubmed:15522877	6
GSK3B	P49841	2932	IKBKG	Q9Y6K9	8517	4	Imaging;Enzyme;Chromatography;Proximity	2	pubmed:25241761;pubmed:27929056	6
GSK3B	P49841	2932	MUC1	P15941	4582	4	APMS;Chromatography;CoIP;Enzyme	2	pubmed:9819408;pubmed:11152665	6
GSK3B	P49841	2932	NBR1	Q14596	4077	4	Enzyme;Chromatography;Proximity;APMS	2	pubmed:24879152;pubmed:29568061	6
GSK3B	P49841	2932	NIN	Q8N4C6	51199	3	2Hyb;Enzyme;Imaging	3	pubmed:11004522;pubmed:15147888;pubmed:17139249	6
GSK3B	P49841	2932	TRAK2	O60296	66008	3	Chromatography;Proximity;CoIP	3	pubmed:26186194;pubmed:28514442;pubmed:29568061	6
GSK3B	P49841	2932	TSC2	P49815	7249	3	Chromatography;Enzyme;CoIP	3	pubmed:12511557;pubmed:16959574;pubmed:15972957	6
HSP90AA1	P07900	3320	ABL1	P00519	25	1	Chromatography	5	pubmed:15937340;pubmed:21248063;pubmed:20675402;pubmed:22939624;pubmed:16723087	6
HSP90AA1	P07900	3320	AIP	O00170	9049	2	APMS;Chromatography	4	pubmed:21170051;pubmed:20661446;pubmed:25036637;pubmed:11013261	6
HSP90AA1	P07900	3320	CDC37L1	Q7L3B6	55664	2	Chromatography;LUM	4	pubmed:19875381;pubmed:25036637;pubmed:11413142;pubmed:26496610	6
HSP90AA1	P07900	3320	CSNK1A1	P48729	1452	3	Enzyme;Chromatography;APMS	3	pubmed:22824801;pubmed:22939624;pubmed:19875381	6
HSP90AA1	P07900	3320	DNAJC7	Q99615	7266	3	2Hyb;APMS;Chromatography	3	pubmed:12853476;pubmed:20661446;pubmed:19875381	6
HSP90AA1	P07900	3320	FYN	P06241	2534	2	Chromatography;CoIP	4	pubmed:16888650;pubmed:22939624;pubmed:28514442;pubmed:31980649	6
HSP90AA1	P07900	3320	IRF3	Q14653	3661	4	Chromatography;2Hyb;APMS;CoIP	2	pubmed:16394098;pubmed:20628368	6
HSP90AA1	P07900	3320	KSR2	Q6VAB6	283455	3	Chromatography;LUM;CoIP	3	pubmed:22939624;pubmed:25036637;pubmed:27086506	6
HSP90AA1	P07900	3320	MYLK2	Q9H1R3	85366	3	Chromatography;APMS;CoIP	3	pubmed:22939624;pubmed:19875381;pubmed:31980649	6
HSP90AA1	P07900	3320	PPID	Q08752	5481	2	APMS;Chromatography	4	pubmed:20188096;pubmed:20661446;pubmed:10642522;pubmed:21146485	6
HSP90AA1	P07900	3320	PRKN	O60260	5071	2	Chromatography;CoIP	4	pubmed:14532270;pubmed:22939624;pubmed:24244333;pubmed:25959826	6
HSP90AA1	P07900	3320	RPS6KA1	Q15418	6195	3	Chromatography;APMS;CoIP	3	pubmed:22939624;pubmed:23455922;pubmed:31980649	6
HSP90AA1	P07900	3320	TNK2	Q07912	10188	2	Chromatography;CoIP	4	pubmed:16288044;pubmed:22939624;pubmed:23729439;pubmed:31980649	6
HSP90AA1	P07900	3320	TTC4	O95801	7268	3	Chromatography;APMS;CoIP	3	pubmed:21360678;pubmed:19875381;pubmed:25036637	6
HSP90AA1	P07900	3320	TUBA1A	Q71U36	7846	3	Chromatography;CoIP;APMS	3	pubmed:12621024;pubmed:21360678;pubmed:27291054	6
HSP90AA1	P07900	3320	UNC45A	Q9H3U1	55898	3	Chromatography;APMS;2Hyb	3	pubmed:19875381;pubmed:18285346;pubmed:27888470	6
HSP90AB1	P08238	3326	AURKC	Q9UQB9	6795	3	Chromatography;LUM;CoIP	3	pubmed:26186194;pubmed:28514442;pubmed:22939624	6
HSP90AB1	P08238	3326	CDC37L1	Q7L3B6	55664	3	2Hyb;Chromatography;CoIP	3	pubmed:21988832;pubmed:25036637;pubmed:25416956	6
HSP90AB1	P08238	3326	CDK3	Q00526	1018	3	Chromatography;LUM;CoIP	3	pubmed:26186194;pubmed:28514442;pubmed:22939624	6
HSP90AB1	P08238	3326	CUL3	Q13618	8452	4	Chromatography;APMS;LUM;CoIP	2	pubmed:21145461;pubmed:22939624	6
HSP90AB1	P08238	3326	ERBB2	P04626	2064	3	CoIP;APMS;LUM	3	pubmed:20650008;pubmed:24189400;pubmed:22939624	6
HSP90AB1	P08238	3326	FYN	P06241	2534	3	Chromatography;LUM;CoIP	3	pubmed:28514442;pubmed:22939624;pubmed:31980649	6
HSP90AB1	P08238	3326	GNAI2	P04899	2771	4	Chromatography;Imaging;Proximity;CoIP	2	pubmed:16263121;pubmed:25241761	6
HSP90AB1	P08238	3326	IKBKG	Q9Y6K9	8517	3	Chromatography;CoIP;APMS	3	pubmed:26496610;pubmed:14743216;pubmed:24618592	6
HSP90AB1	P08238	3326	MAP3K14	Q99558	9020	3	LUM;CoIP;APMS	3	pubmed:22939624;pubmed:31980649;pubmed:14743216	6
HSP90AB1	P08238	3326	MYLK4	Q86YV6	340156	3	Chromatography;CoIP;LUM	3	pubmed:26186194;pubmed:28514442;pubmed:22939624	6
HSP90AB1	P08238	3326	PRKAA1	Q13131	5562	4	Chromatography;APMS;LUM;CoIP	2	pubmed:23455922;pubmed:22939624	6
HSP90AB1	P08238	3326	PRKCE	Q02156	5581	3	Chromatography;LUM;CoIP	3	pubmed:20353823;pubmed:22939624;pubmed:31980649	6
HSP90AB1	P08238	3326	PRKN	O60260	5071	3	Chromatography;LUM;CoIP	3	pubmed:24244333;pubmed:22939624;pubmed:25959826	6
HSP90AB1	P08238	3326	PSKH2	Q96QS6	85481	3	Chromatography;LUM;CoIP	3	pubmed:26186194;pubmed:28514442;pubmed:22939624	6
HSP90AB1	P08238	3326	STIP1	P31948	10963	3	Chromatography;APMS;CoIP	3	pubmed:25036637;pubmed:18285346;pubmed:28514442	6
HSP90AB1	P08238	3326	STUB1	Q9UNE7	10273	3	Chromatography;CoIP;Thermal	3	pubmed:25036637;pubmed:16293251;pubmed:20618441	6
HSP90AB1	P08238	3326	TTC4	O95801	7268	4	Chromatography;CoIP;Complementation;APMS	2	pubmed:25036637;pubmed:18320024	6
HSPA4	P34932	3308	SGTA	O43765	6449	3	Wblot;Chromatography;APMS	3	pubmed:12482202;pubmed:16777091;pubmed:24753260	6
HSPA4	P34932	3308	STIP1	P31948	10963	2	Chromatography;APMS	4	pubmed:9452498;pubmed:21235734;pubmed:11877417;pubmed:10642522	6
HSPA8	P11142	3312	CCAR2	Q8N163	57805	3	2Hyb;Chromatography;CoIP	3	pubmed:22365833;pubmed:26186194;pubmed:28514442	6
HSPA8	P11142	3312	DNAJC13	O75165	23317	4	Chromatography;APMS;Proximity;CoIP	2	pubmed:28514442;pubmed:29568061	6
HSPA8	P11142	3312	GAK	O14976	2580	3	Chromatography;CoIP;Proximity	3	pubmed:28514442;pubmed:24510904;pubmed:29568061	6
HSPA8	P11142	3312	GRB2	P62993	2885	3	Chromatography;CoIP;APMS	3	pubmed:19380743;pubmed:31980649;pubmed:12577067	6
HSPA8	P11142	3312	HSF1	Q00613	3297	3	APMS;Chromatography;CoIP	3	pubmed:7639722;pubmed:16293251;pubmed:28514442	6
HSPA8	P11142	3312	HTT	P42858	3064	3	APMS;Chromatography;CoIP	3	pubmed:20026656;pubmed:12417652;pubmed:25959826	6
HSPA8	P11142	3312	TRAF3IP1	Q8TDR0	26146	4	Chromatography;Imaging;CoIP;Xlink	2	pubmed:20391533;pubmed:30021884	6
HSPA8	P11142	3312	WNK1	Q9H4A3	65125	4	Chromatography;APMS;Proximity;CoIP	2	pubmed:28514442;pubmed:29568061	6
KIF2A	O00139	3796	TSNAX	Q99598	7257	2	Chromatography;Genetic	4	pubmed:26186194;pubmed:20506231;pubmed:26496610;pubmed:28514442	6
KPNB1	Q14974	3837	KPNA6	O60684	23633	4	APMS;Chromatography;CoIP;SPR	2	pubmed:10523667;pubmed:26496610	6
KPNB1	Q14974	3837	NUP107	P57740	57122	3	Chromatography;Proximity;CoIP	3	pubmed:12894213;pubmed:26496610;pubmed:24927568	6
KPNB1	Q14974	3837	NUP50	Q9UKX7	10762	3	APMS;Chromatography;CoIP	3	pubmed:12176322;pubmed:26496610;pubmed:28514442	6
KPNB1	Q14974	3837	NXF1	Q9UBU9	10482	3	Chromatography;APMS;CoIP	3	pubmed:10668806;pubmed:21965294;pubmed:26496610	6
KPNB1	Q14974	3837	RCC1	P18754	1104	3	APMS;Chromatography;CoIP	3	pubmed:17855385;pubmed:26496610;pubmed:28514442	6
LARP7	Q4G0J3	51574	CCNT1	O60563	904	3	Chromatography;CoIP;APMS	3	pubmed:18483487;pubmed:24367103;pubmed:18281698	6
LGALS8	O00214	3964	ITGA1	P56199	3672	3	Chromatography;APMS;CoIP	3	pubmed:26186194;pubmed:28514442;pubmed:16368432	6
LRP6	O75581	4040	LRRK2	Q5S007	120892	4	Imaging;Chromatography;2Hyb;CoIP	2	pubmed:22899650;pubmed:27013965	6
LRP6	O75581	4040	SOST	Q9BQB4	50964	3	Chromatography;APMS;CoIP	3	pubmed:15908424;pubmed:28514442;pubmed:21471202	6
MAP1B	P46821	4131	EEF1D	P29692	1936	4	APMS;Chromatography;Display;CoIP	2	pubmed:20195357;pubmed:28514442	6
MAP1B	P46821	4131	STK4	Q13043	6789	3	Chromatography;CoIP;APMS	3	pubmed:24366813;pubmed:23455922;pubmed:20562859	6
MAP2K3	P46734	5606	LRRK2	Q5S007	120892	3	Chromatography;Enzyme;CoIP	3	pubmed:20173330;pubmed:19302196;pubmed:20067578	6
MAP2K3	P46734	5606	MAP3K5	Q99683	4217	2	Chromatography;CoIP	4	pubmed:16709866;pubmed:19880523;pubmed:21771788;pubmed:31980649	6
MAP2K6	P52564	5608	LRRK2	Q5S007	120892	4	Enzyme;Chromatography;CoIP;Imaging	2	pubmed:19302196;pubmed:20067578	6
MAP2K7	O14733	5609	GADD45B	O75293	4616	4	Chromatography;APMS;CoIP;CD	2	pubmed:14743220;pubmed:25314077	6
MAP2K7	O14733	5609	MAP3K1	Q13233	4214	3	Chromatography;APMS;CoIP	3	pubmed:14500727;pubmed:15866172;pubmed:17110930	6
MAPT	P10636	4137	APOE	P02649	348	3	APMS;PAGE;CoIP	3	pubmed:8620924;pubmed:7566652;pubmed:26402096	6
MAPT	P10636	4137	CDK5	Q00535	1020	1	Enzyme	5	pubmed:9735171;pubmed:12387894;pubmed:17078951;pubmed:9353289;pubmed:19527721	6
MAPT	P10636	4137	DDX6	P26196	1656	4	APMS;Proximity;Imaging;CoIP	2	pubmed:29966762;pubmed:26269332	6
MAPT	P10636	4137	FKBP5	Q13451	2289	5	Xray;NMR;Fluorescence;PAGE;Xlink	1	pubmed:30382094	6
MAPT	P10636	4137	HSPA1A	P0DMV8	3303	3	Chromatography;APMS;Fluorescence	3	pubmed:23554879;pubmed:23271055;pubmed:29764935	6
MAPT	P10636	4137	LRRK2	Q5S007	120892	4	Chromatography;Enzyme;APMS;CoIP	2	pubmed:22303461;pubmed:24113872	6
MAPT	P10636	4137	MARK1	Q9P0L2	4139	3	Enzyme;Fluorescence;Proximity	3	pubmed:8631898;pubmed:10090741;pubmed:23666762	6
MAPT	P10636	4137	TUBA4A	P68366	7277	3	Xray;APMS;CoIP	3	pubmed:24251416;pubmed:19681044;pubmed:26269332	6
MAPT	P10636	4137	TUBB3	Q13509	10381	3	APMS;Xray;CoIP	3	pubmed:24905733;pubmed:24251416;pubmed:26269332	6
MAPT	P10636	4137	YWHAB	P31946	7529	2	Chromatography;CoIP	4	pubmed:12176984;pubmed:10840038;pubmed:26269332;pubmed:26402096	6
MAPT	P10636	4137	YWHAQ	P27348	10971	3	Chromatography;2Hyb;CoIP	3	pubmed:15650334;pubmed:31413325;pubmed:26269332	6
MMS19	Q96T76	64210	CDKAL1	Q5VV42	54901	2	Chromatography;CoIP	4	pubmed:22678362;pubmed:22678361;pubmed:28514442;pubmed:28178521	6
MMS19	Q96T76	64210	ERCC2	P18074	2068	2	Chromatography;CoIP	4	pubmed:11071939;pubmed:22678362;pubmed:22678361;pubmed:28178521	6
MSH2	P43246	4436	MAX	P61244	4149	4	APMS;Chromatography;Imaging;Proximity	2	pubmed:12584560;pubmed:25241761	6
MSH2	P43246	4436	MLH1	P40692	4292	3	Chromatography;Imaging;Proximity	3	pubmed:10748159;pubmed:12799449;pubmed:25241761	6
MSN	P26038	4478	SLC9A3R1	O14745	9368	4	APMS;Imaging;Xray;Chromatography	2	pubmed:9430655;pubmed:15020681	6
MYO1B	O43795	4430	LRRK2	Q5S007	120892	3	Chromatography;CoIP;APMS	3	pubmed:20876399;pubmed:31046837;pubmed:24725412	6
MYO1C	O00159	4641	LRRK2	Q5S007	120892	3	Chromatography;CoIP;APMS	3	pubmed:20876399;pubmed:31046837;pubmed:24725412	6
NCL	P19338	4691	PA2G4	Q9UQ80	5036	3	Chromatography;CoIP;APMS	3	pubmed:15064750;pubmed:19037095;pubmed:19946338	6
NCL	P19338	4691	TP53	P04637	7157	3	Chromatography;Wblot;APMS	3	pubmed:12138209;pubmed:26238070;pubmed:22103682	6
NUP107	P57740	57122	KPNB1	Q14974	3837	3	Chromatography;Proximity;CoIP	3	pubmed:12894213;pubmed:26496610;pubmed:24927568	6
NUP107	P57740	57122	NUP214	P35658	8021	3	Chromatography;Proximity;CoIP	3	pubmed:9166401;pubmed:24927568;pubmed:26496610	6
NUP107	P57740	57122	NUP37	Q8NFH4	79023	2	Chromatography;CoIP	4	pubmed:15146057;pubmed:17360435;pubmed:26496610;pubmed:20676042	6
NUP107	P57740	57122	TPR	P12270	7175	3	Chromatography;Proximity;CoIP	3	pubmed:12802065;pubmed:24927568;pubmed:26496610	6
NUP133	Q8WUM0	55746	LRRK2	Q5S007	120892	3	CoIP;APMS;Array	3	pubmed:31046837;pubmed:24725412;pubmed:24947832	6
NUP133	Q8WUM0	55746	NUP153	P49790	9972	3	Proximity;Chromatography;CoIP	3	pubmed:24927568;pubmed:26496610;pubmed:17363900	6
NUP160	Q12769	23279	NUP43	Q8NFH3	348995	2	Chromatography;CoIP	4	pubmed:15146057;pubmed:26186194;pubmed:24927568;pubmed:28514442	6
PAK6	Q9NQU5	56924	CDC42	P60953	998	3	2Hyb;APMS;CoIP	3	pubmed:20936779;pubmed:11773441;pubmed:31980649	6
PCNA	P12004	5111	ANXA2	P07355	302	3	Chromatography;Wblot;Fluorescence	3	pubmed:20849852;pubmed:12171929;pubmed:26030842	6
PCNA	P12004	5111	CDKN1C	P49918	1028	4	2Hyb;Chromatography;APMS;CoIP	2	pubmed:9465025;pubmed:22634751	6
PCNA	P12004	5111	CREBBP	Q92793	1387	4	Chromatography;APMS;Enzyme;CoIP	2	pubmed:24939902;pubmed:22954786	6
PCNA	P12004	5111	FANCM	Q8IYD8	57697	4	Chromatography;APMS;Imaging;CoIP	2	pubmed:28514442;pubmed:26825464	6
PCNA	P12004	5111	HUWE1	Q7Z6Z7	10075	3	Enzyme;Chromatography;APMS	3	pubmed:22203964;pubmed:25147182;pubmed:27146073	6
PCNA	P12004	5111	MCL1	Q07820	4170	4	Chromatography;APMS;2Hyb;Fluorescence	2	pubmed:10978339;pubmed:26030842	6
PCNA	P12004	5111	NCR2	O95944	9436	5	Chromatography;ELISA;SPR;APMS;FACS	1	pubmed:22021614	6
PCNA	P12004	5111	PGK1	P00558	5230	4	Chromatography;APMS;Wblot;Fluorescence	2	pubmed:20849852;pubmed:26030842	6
PCNA	P12004	5111	POLE	Q07864	5426	2	Chromatography;APMS	4	pubmed:20227374;pubmed:12171929;pubmed:24958773;pubmed:26903512	6
PCNA	P12004	5111	POLK	Q9UBT6	51426	2	Chromatography;APMS	4	pubmed:16611994;pubmed:20227374;pubmed:22157819;pubmed:26903512	6
PCNA	P12004	5111	POLN	Q7Z5Q5	353497	2	Chromatography;Imaging	4	pubmed:19995904;pubmed:16611994;pubmed:22456510;pubmed:24768535	6
PCNA	P12004	5111	RFC5	P40937	5985	2	APMS;Chromatography	4	pubmed:9228079;pubmed:8999859;pubmed:12171929;pubmed:24958773	6
PCNA	P12004	5111	SIVA1	O15304	10572	3	2Hyb;Chromatography;APMS	3	pubmed:21988832;pubmed:24958773;pubmed:26496610	6
PCNA	P12004	5111	USP1	O94782	7398	2	Enzyme;Chromatography	4	pubmed:16531995;pubmed:22989887;pubmed:22987070;pubmed:21768287	6
PCNA	P12004	5111	XRCC1	P18887	7515	4	Chromatography;APMS;Imaging;Fluorescence	2	pubmed:15107487;pubmed:20227374	6
PCNA	P12004	5111	ZRANB3	Q5FWF4	84083	4	Chromatography;CoIP;Imaging;APMS	2	pubmed:24958773;pubmed:22759634	6
PPP1CA	P62136	5499	CDH1	P12830	999	4	Chromatography;Proximity;CoIP;Array	2	pubmed:17274640;pubmed:25468996	6
PPP1CA	P62136	5499	PPP1CB	P62140	5500	2	Chromatography;CoIP	4	pubmed:26186194;pubmed:26496610;pubmed:27173435;pubmed:28514442	6
PPP1CA	P62136	5499	SH2D4A	Q9H788	63898	4	Chromatography;CoIP;Wblot;APMS	2	pubmed:28514442;pubmed:19389623	6
PPP1CA	P62136	5499	SHOC2	Q9UQ13	8036	2	Chromatography;CoIP	4	pubmed:26186194;pubmed:27880917;pubmed:28514442;pubmed:31980649	6
PPP1CA	P62136	5499	SPRED1	Q7Z699	161742	3	2Hyb;Wblot;APMS	3	pubmed:22321011;pubmed:15231748;pubmed:19389623	6
PPP1CA	P62136	5499	TOX4	O94842	9878	3	Chromatography;APMS;Proximity	3	pubmed:20516061;pubmed:27880917;pubmed:28330616	6
PPP1CA	P62136	5499	WDR82	Q6UXN9	80335	3	Chromatography;APMS;Proximity	3	pubmed:20516061;pubmed:27880917;pubmed:28330616	6
PPP2R2A	P63151	5520	FAM122A	Q96E09	116224	3	Chromatography;CoIP;APMS	3	pubmed:26186194;pubmed:26496610;pubmed:28330616	6
PPP2R2A	P63151	5520	SERTAD4	Q9NUC0	56256	3	Chromatography;APMS;CoIP	3	pubmed:26186194;pubmed:28514442;pubmed:28330616	6
PRKACA	P17612	5566	BAD	Q92934	572	3	APMS;Enzyme;CoIP	3	pubmed:11500364;pubmed:19667065;pubmed:31980649	6
PRKACA	P17612	5566	RELA	Q04206	5970	3	Enzyme;APMS;CoIP	3	pubmed:20133937;pubmed:12628924;pubmed:9150141	6
PRKDC	P78527	5591	CIB1	Q99828	10519	4	2Hyb;APMS;Chromatography;CoIP	2	pubmed:9372844;pubmed:15190070	6
PRKDC	P78527	5591	ERG	P11308	2078	4	Chromatography;APMS;CHIP;CoIP	2	pubmed:24591637;pubmed:21575865	6
PRKDC	P78527	5591	PPP6C	O00743	5537	3	Chromatography;APMS;CoIP	3	pubmed:20065038;pubmed:24255178;pubmed:28330616	6
PRKDC	P78527	5591	TELO2	Q9Y4R8	9894	3	Chromatography;CoIP;APMS	3	pubmed:20801936;pubmed:20427287;pubmed:18160036	6
PRKDC	P78527	5591	TTI1	O43156	9675	3	Chromatography;APMS;CoIP	3	pubmed:20427287;pubmed:20371770;pubmed:20810650	6
PRKN	O60260	5071	ADRM1	Q16186	11047	4	Chromatography;2Hyb;Xray;APMS	2	pubmed:23503661;pubmed:25666615	6
PRKN	O60260	5071	HSP90AA1	P07900	3320	2	Chromatography;CoIP	4	pubmed:14532270;pubmed:22939624;pubmed:24244333;pubmed:25959826	6
PRKN	O60260	5071	HSP90AB1	P08238	3326	3	Chromatography;LUM;CoIP	3	pubmed:24244333;pubmed:22939624;pubmed:25959826	6
PRKN	O60260	5071	MFN1	Q8IWA4	55669	2	Chromatography;Enzyme	4	pubmed:21615408;pubmed:23503661;pubmed:23060438;pubmed:24751536	6
PRKN	O60260	5071	SQSTM1	Q13501	8878	3	Chromatography;APMS;Enzyme	3	pubmed:23503661;pubmed:26364802;pubmed:26746706	6
PRKN	O60260	5071	UBE2D2	P62837	7322	1	APMS	5	pubmed:17553932;pubmed:12150907;pubmed:21694720;pubmed:20940148;pubmed:25375667	6
PRKN	O60260	5071	UBE2G1	P62253	7326	2	Chromatography;APMS	4	pubmed:11439185;pubmed:15603737;pubmed:16862145;pubmed:20940148	6
PRKN	O60260	5071	UBE2J1	Q9Y385	51465	2	Chromatography;APMS	4	pubmed:11439185;pubmed:15603737;pubmed:12150907;pubmed:16862145	6
PRKN	O60260	5071	UBE2L6	O14933	9246	3	Chromatography;APMS;CoIP	3	pubmed:11078524;pubmed:21694720;pubmed:22271254	6
PRKN	O60260	5071	VCP	P55072	7415	2	Chromatography;CoIP	4	pubmed:23503661;pubmed:14532270;pubmed:28514442;pubmed:25959826	6
PRPF6	O94906	24148	MYC	P01106	4609	3	Chromatography;APMS;CoIP	3	pubmed:17314511;pubmed:21150319;pubmed:17353931	6
PSMD11	O00231	5717	ADRM1	Q16186	11047	3	Chromatography;CoIP;PAGE	3	pubmed:26186194;pubmed:28514442;pubmed:24811749	6
PSMD2	Q13200	5708	FKBP8	Q14318	23770	3	APMS;Chromatography;LUM	3	pubmed:19546213;pubmed:17573772;pubmed:25036637	6
PSMD2	Q13200	5708	PSMD5	Q16401	5711	3	APMS;Chromatography;CoIP	3	pubmed:10625621;pubmed:28514442;pubmed:19490896	6
PSMD6	Q15008	9861	ADRM1	Q16186	11047	3	Chromatography;CoIP;PAGE	3	pubmed:26186194;pubmed:28514442;pubmed:24811749	6
PSMD6	Q15008	9861	PSMC3	P17980	5702	2	Chromatography;CoIP	4	pubmed:17353931;pubmed:26186194;pubmed:22275368;pubmed:28514442	6
PSMD6	Q15008	9861	PSMD14	O00487	10213	2	Chromatography;CoIP	4	pubmed:17353931;pubmed:19615732;pubmed:17323924;pubmed:26496610	6
PSMD6	Q15008	9861	PSMD7	P51665	5713	2	Chromatography;CoIP	4	pubmed:17353931;pubmed:19615732;pubmed:26186194;pubmed:28514442	6
RAB1B	Q9H0U4	81876	OCRL	Q01968	4952	3	CoIP;Fluorescence;Chromatography	3	pubmed:32203420;pubmed:25107275;pubmed:21378754	6
RAB1B	Q9H0U4	81876	RAB1A	P62820	5861	3	Chromatography;Genetic;CoIP	3	pubmed:26186194;pubmed:26472760;pubmed:28514442	6
RAB8A	P61006	4218	GDI1	P31150	2664	2	Chromatography;CoIP	4	pubmed:26496610;pubmed:28514442;pubmed:26824392;pubmed:29125462	6
RAB8A	P61006	4218	RABIF	P47224	5877	3	CoIP;Fluorescence;Xray	3	pubmed:26824392;pubmed:16541104;pubmed:29125462	6
RAC1	P63000	5879	SH3RF1	Q7Z6J0	57630	3	2Hyb;Chromatography;APMS	3	pubmed:20936779;pubmed:22128169;pubmed:17535800	6
RAC1	P63000	5879	XIAP	P98170	331	3	Chromatography;CoIP;APMS	3	pubmed:22117219;pubmed:25301945;pubmed:26279033	6
RANBP2	P49792	5903	SUMO1	P63165	7341	3	2Hyb;APMS;Chromatography	3	pubmed:16524884;pubmed:22578841;pubmed:18359863	6
RBBP7	Q16576	5931	AEBP2	Q6ZN18	121536	3	Chromatography;APMS;CoIP	3	pubmed:26186194;pubmed:28514442;pubmed:27705803	6
RBBP7	Q16576	5931	ASF1B	Q9NVP2	55723	3	Chromatography;APMS;CoIP	3	pubmed:20953179;pubmed:28514442;pubmed:27705803	6
RBBP7	Q16576	5931	BCL11A	Q9H165	53335	3	Chromatography;APMS;CoIP	3	pubmed:26186194;pubmed:28514442;pubmed:27705803	6
RBBP7	Q16576	5931	ING1	Q9UK53	3621	2	Chromatography;CoIP	4	pubmed:11784859;pubmed:26186194;pubmed:15451426;pubmed:28514442	6
RBBP7	Q16576	5931	MORF4L1	Q9UBU8	10933	2	Chromatography;CoIP	4	pubmed:20332121;pubmed:17573780;pubmed:26186194;pubmed:28514442	6
RBBP7	Q16576	5931	MTF2	Q9Y483	22823	3	Chromatography;APMS;CoIP	3	pubmed:26186194;pubmed:28514442;pubmed:27705803	6
RBBP7	Q16576	5931	PHF12	Q96QT6	57649	2	Chromatography;CoIP	4	pubmed:26186194;pubmed:26496610;pubmed:28514442;pubmed:26841866	6
RBBP7	Q16576	5931	RB1	P06400	5925	2	APMS;Chromatography	4	pubmed:10220405;pubmed:7503932;pubmed:11283269;pubmed:2005966	6
RBBP7	Q16576	5931	RBBP4	Q09028	5928	3	Chromatography;APMS;CoIP	3	pubmed:26186194;pubmed:28514442;pubmed:27705803	6
RBBP7	Q16576	5931	SAP30L	Q9HAJ7	79685	3	Chromatography;APMS;CoIP	3	pubmed:26186194;pubmed:28514442;pubmed:27705803	6
RBBP7	Q16576	5931	SINHCAF	Q9NP50	58516	3	Chromatography;APMS;CoIP	3	pubmed:26186194;pubmed:28514442;pubmed:27705803	6
RBM39	Q14498	9584	CLK2	P49760	1196	3	Chromatography;2Hyb;APMS	3	pubmed:23602568;pubmed:25416956;pubmed:32296183	6
RBM39	Q14498	9584	SAP18	O00422	10284	2	Chromatography;2Hyb	4	pubmed:16051665;pubmed:22365833;pubmed:25416956;pubmed:32296183	6
RIPK1	Q13546	8737	MAP3K3	Q99759	4215	2	Chromatography;CoIP	4	pubmed:11429546;pubmed:15572679;pubmed:14585994;pubmed:15047705	6
RIPK1	Q13546	8737	MAP3K7	O43318	6885	2	Chromatography;CoIP	4	pubmed:18570872;pubmed:16543241;pubmed:21606198;pubmed:24434549	6
RIPK1	Q13546	8737	TAX1BP1	Q86VP1	8887	2	Chromatography;CoIP	4	pubmed:19131965;pubmed:18246070;pubmed:17703191;pubmed:18239685	6
RPL13	P26373	6137	MRPL38	Q96DV4	64978	3	Chromatography;Xlink;CoIP	3	pubmed:26186194;pubmed:28514442;pubmed:30021884	6
RPL14	P50914	9045	STAU1	O95793	6780	2	Chromatography;CoIP	4	pubmed:15303970;pubmed:23125841;pubmed:26186194;pubmed:28514442	6
RPL30	P62888	6156	APP	P05067	351	3	APMS;Array;Chromatography	3	pubmed:21832049;pubmed:21244100;pubmed:28650319	6
RPS15	P62841	6209	LRRK2	Q5S007	120892	3	Enzyme;CoIP;Imaging	3	pubmed:24725412;pubmed:24947832;pubmed:26824392	6
RPS20	P60866	6224	LRRK2	Q5S007	120892	3	CoIP;APMS;Array	3	pubmed:31046837;pubmed:24725412;pubmed:24947832	6
RPS20	P60866	6224	MDM2	Q00987	4193	3	Chromatography;APMS;CoIP	3	pubmed:17373842;pubmed:23874713;pubmed:19656744	6
RPS2	P15880	6187	NAT10	Q9H0A0	55226	3	Chromatography;Xlink;CoIP	3	pubmed:26186194;pubmed:28514442;pubmed:30021884	6
RPS3	P23396	6188	NFKB1	P19838	4790	3	Chromatography;CoIP;APMS	3	pubmed:18045535;pubmed:23188828;pubmed:25609649	6
RPS3	P23396	6188	NFKBIA	P25963	4792	3	Chromatography;CoIP;APMS	3	pubmed:18045535;pubmed:21399639;pubmed:24457201	6
RUVBL2	Q9Y230	10856	ACTR8	Q9H981	93973	2	Chromatography;CoIP	4	pubmed:17721549;pubmed:17643375;pubmed:28514442;pubmed:16230350	6
RUVBL2	Q9Y230	10856	EP400	Q96L91	57634	2	Chromatography;CoIP	4	pubmed:11509179;pubmed:16601686;pubmed:28514442;pubmed:28561026	6
RUVBL2	Q9Y230	10856	ING3	Q9NXR8	54556	2	Chromatography;CoIP	4	pubmed:16387653;pubmed:26496610;pubmed:28514442;pubmed:16230350	6
RUVBL2	Q9Y230	10856	INO80B	Q9C086	83444	2	Chromatography;CoIP	4	pubmed:17721549;pubmed:28514442;pubmed:28561026;pubmed:16230350	6
RUVBL2	Q9Y230	10856	MORF4L1	Q9UBU8	10933	2	Chromatography;CoIP	4	pubmed:20332121;pubmed:17573780;pubmed:28514442;pubmed:16230350	6
RUVBL2	Q9Y230	10856	SRCAP	Q6ZRS2	10847	2	Chromatography;CoIP	4	pubmed:17643375;pubmed:28514442;pubmed:28561026;pubmed:16230350	6
RUVBL2	Q9Y230	10856	UCHL5	Q9Y5K5	51377	2	Chromatography;CoIP	4	pubmed:17721549;pubmed:17643375;pubmed:18922472;pubmed:28514442	6
RUVBL2	Q9Y230	10856	URI1	O94763	8725	2	Chromatography;CoIP	4	pubmed:17643375;pubmed:28514442;pubmed:28561026;pubmed:15923622	6
RUVBL2	Q9Y230	10856	WDCP	Q9H6R7	80304	2	Chromatography;CoIP	4	pubmed:17353931;pubmed:18218781;pubmed:28514442;pubmed:28561026	6
RUVBL2	Q9Y230	10856	YEATS4	O95619	8089	2	Chromatography;CoIP	4	pubmed:17643375;pubmed:26496610;pubmed:28514442;pubmed:16230350	6
RUVBL2	Q9Y230	10856	ZNHIT1	O43257	10467	2	Chromatography;CoIP	4	pubmed:28514442;pubmed:28561026;pubmed:16230350;pubmed:15647280	6
RUVBL2	Q9Y230	10856	ZNHIT2	Q9UHR6	741	3	Chromatography;Proximity;CoIP	3	pubmed:17643375;pubmed:28514442;pubmed:28561026	6
SCFD1	Q8WVM8	23256	STX18	Q9P2W9	53407	2	Chromatography;CoIP	4	pubmed:15029241;pubmed:26186194;pubmed:28514442;pubmed:19369418	6
SENP3	Q9H4L4	26168	WDR18	Q9BV38	57418	3	Chromatography;CoIP;APMS	3	pubmed:26186194;pubmed:28514442;pubmed:21326211	6
SFN	P31947	2810	ARAF	P10398	369	3	Chromatography;CoIP;APMS	3	pubmed:15778465;pubmed:25852190;pubmed:31980649	6
SFN	P31947	2810	KIAA0930	Q6ICG6	23313	3	Chromatography;CoIP;APMS	3	pubmed:26186194;pubmed:28514442;pubmed:15778465	6
SFN	P31947	2810	LRRK2	Q5S007	120892	3	CoIP;Array;Xray	3	pubmed:31046837;pubmed:24510904;pubmed:28202711	6
SFN	P31947	2810	SFN	P31947	2810	3	Fluorescence;2Hyb;APMS	3	pubmed:26578655;pubmed:32296183;pubmed:15778465	6
SFN	P31947	2810	YWHAG	P61981	7532	3	Chromatography;CoIP;APMS	3	pubmed:15778465;pubmed:26186194;pubmed:28514442	6
SH3GL1	Q99961	6455	ARHGAP8	P85298	23779	3	Chromatography;2Hyb;CoIP	3	pubmed:26186194;pubmed:28514442;pubmed:32296183	6
SH3GL1	Q99961	6455	PDCD6IP	Q8WUM4	10015	3	2Hyb;Chromatography;Imaging	3	pubmed:21988832;pubmed:17428861;pubmed:17350572	6
SNAPIN	O95295	23557	BLOC1S1	P78537	2647	3	2Hyb;Complementation;Imaging	3	pubmed:15102850;pubmed:32296183;pubmed:22203680	6
SNAPIN	O95295	23557	CEP170	Q5SW79	9859	3	Chromatography;CoIP;2Hyb	3	pubmed:26186194;pubmed:28514442;pubmed:23414517	6
SNAPIN	O95295	23557	EXOC1	Q9NV70	55763	3	Chromatography;2Hyb;CoIP	3	pubmed:28514442;pubmed:31413325;pubmed:23414517	6
SNCA	P37840	6622	APOE	P02649	348	4	CoIP;ELISA;Imaging;Chromatography	2	pubmed:31270237;pubmed:28887769	6
SNCA	P37840	6622	EGFR	P00533	1956	3	2Hyb;Complementation;Chromatography	3	pubmed:25402006;pubmed:24658140;pubmed:31980649	6
SNCA	P37840	6622	HSPB1	P04792	3315	3	APMS;Chromatography;CoIP	3	pubmed:21905118;pubmed:19651786;pubmed:31980649	6
SNCA	P37840	6622	RABAC1	Q9UI14	10567	5	APMS;Chromatography;Display;Imaging;CoIP	1	pubmed:21798244	6
SNCA	P37840	6622	SIAH2	O43255	6478	2	Enzyme;Chromatography	4	pubmed:15064394;pubmed:18070888;pubmed:19224863;pubmed:22065755	6
SQSTM1	Q13501	8878	BAG3	O95817	9531	3	Chromatography;CoIP;Imaging	3	pubmed:19229298;pubmed:23824909;pubmed:19931284	6
SQSTM1	Q13501	8878	CASP8	Q14790	841	3	Chromatography;CoIP;Imaging	3	pubmed:21628531;pubmed:24121507;pubmed:19427028	6
SQSTM1	Q13501	8878	CFTR	P13569	1080	3	Imaging;Chromatography;APMS	3	pubmed:20711182;pubmed:23686137;pubmed:29924966	6
SQSTM1	Q13501	8878	HTT	P42858	3064	3	Chromatography;CoIP;Imaging	3	pubmed:20417604;pubmed:25311206;pubmed:25686248	6
SQSTM1	Q13501	8878	MAPK1	P28482	5594	3	Chromatography;CoIP;APMS	3	pubmed:20974803;pubmed:18296712;pubmed:16517408	6
SQSTM1	Q13501	8878	PRKN	O60260	5071	3	Chromatography;APMS;Enzyme	3	pubmed:23503661;pubmed:26364802;pubmed:26746706	6
SQSTM1	Q13501	8878	RAD23A	P54725	5886	3	Chromatography;2Hyb;APMS	3	pubmed:16189514;pubmed:19013454;pubmed:31515488	6
SQSTM1	Q13501	8878	WDFY3	Q8IZQ1	23001	2	Chromatography;CoIP	4	pubmed:20971078;pubmed:20168092;pubmed:24128730;pubmed:20417604	6
SRPK1	Q96SB4	6732	ARL6IP4	Q66PJ3	51329	3	Enzyme;Chromatography;CoIP	3	pubmed:23602568;pubmed:26186194;pubmed:28514442	6
SRPK1	Q96SB4	6732	DGCR8	Q8WYQ5	54487	4	Chromatography;Fluorescence;APMS;CoIP	2	pubmed:23602568;pubmed:28514442	6
SRPK1	Q96SB4	6732	DHX8	Q14562	1659	3	Enzyme;Chromatography;CoIP	3	pubmed:23602568;pubmed:26186194;pubmed:28514442	6
SRPK1	Q96SB4	6732	DROSHA	Q9NRR4	29102	3	Chromatography;CoIP;APMS	3	pubmed:23602568;pubmed:24778252;pubmed:28514442	6
SRPK1	Q96SB4	6732	RNPS1	Q15287	10921	3	Chromatography;Fluorescence;CoIP	3	pubmed:17353931;pubmed:23602568;pubmed:28514442	6
SRPK1	Q96SB4	6732	ZRSR2	Q15696	8233	3	Enzyme;Chromatography;CoIP	3	pubmed:23602568;pubmed:26186194;pubmed:28514442	6
STUB1	Q9UNE7	10273	HSP90AB1	P08238	3326	3	Chromatography;CoIP;Thermal	3	pubmed:25036637;pubmed:16293251;pubmed:20618441	6
STUB1	Q9UNE7	10273	TRAF6	Q9Y4K3	7189	3	APMS;Chromatography;Enzyme	3	pubmed:21911421;pubmed:24578159;pubmed:23322406	6
TP53	P04637	7157	ABRAXAS2	Q15018	23172	3	Chromatography;APMS;CoIP	3	pubmed:26186194;pubmed:25283148;pubmed:28514442	6
TP53	P04637	7157	ARIH2	O95376	10425	4	2Hyb;Chromatography;APMS;CoIP	2	pubmed:16169070;pubmed:22819825	6
TP53	P04637	7157	ATF3	P18847	467	3	Chromatography;APMS;2Hyb	3	pubmed:15933712;pubmed:11792711;pubmed:16169070	6
TP53	P04637	7157	BAG2	O95816	9532	2	Chromatography;CoIP	4	pubmed:23443559;pubmed:25144556;pubmed:27807478;pubmed:22653443	6
TP53	P04637	7157	BCL2	P10415	596	2	Chromatography;CoIP	4	pubmed:21624955;pubmed:21597459;pubmed:19521340;pubmed:12667443	6
TP53	P04637	7157	BRD7	Q9NPI1	29117	5	Imaging;Chromatography;APMS;2Hyb;CoIP	1	pubmed:20228809	6
TP53	P04637	7157	CCDC106	Q9BWC9	29903	4	2Hyb;Chromatography;CoIP;Imaging	2	pubmed:16169070;pubmed:20159018	6
TP53	P04637	7157	CDK2	P24941	1017	3	Enzyme;Imaging;Proximity	3	pubmed:10884347;pubmed:19556892;pubmed:25241761	6
TP53	P04637	7157	CDK7	P50613	1022	3	Enzyme;Chromatography;APMS	3	pubmed:9372954;pubmed:9840937;pubmed:9315650	6
TP53	P04637	7157	CDK9	P50750	1025	4	Genetic;APMS;Enzyme;Chromatography	2	pubmed:10656684;pubmed:16741955	6
TP53	P04637	7157	E4F1	Q66K89	1877	3	2Hyb;APMS;Chromatography	3	pubmed:10644996;pubmed:12446718;pubmed:16652157	6
TP53	P04637	7157	ETS1	P14921	2113	2	Chromatography;CoIP	4	pubmed:14586398;pubmed:24857950;pubmed:18374905;pubmed:15469934	6
TP53	P04637	7157	HERC2	O95714	8924	3	Chromatography;APMS;CoIP	3	pubmed:24722987;pubmed:27259994;pubmed:22653443	6
TP53	P04637	7157	HMGB1	P09429	3146	3	Chromatography;APMS;Wblot	3	pubmed:11106654;pubmed:11748221;pubmed:9472015	6
TP53	P04637	7157	HNRNPK	P61978	3190	3	Chromatography;APMS;CoIP	3	pubmed:23092970;pubmed:25144556;pubmed:21821029	6
TP53	P04637	7157	HUWE1	Q7Z6Z7	10075	4	APMS;Chromatography;Enzyme;CoIP	2	pubmed:15989956;pubmed:22552282	6
TP53	P04637	7157	IFI16	Q16666	3428	4	Chromatography;APMS;CoIP;Imaging	2	pubmed:11146555;pubmed:21397192	6
TP53	P04637	7157	MAPK9	P45984	5601	2	Chromatography;Enzyme	4	pubmed:9393873;pubmed:12384512;pubmed:22366412;pubmed:11283254	6
TP53	P04637	7157	MED1	Q15648	5469	3	Chromatography;APMS;CoIP	3	pubmed:11118038;pubmed:9444950;pubmed:15848166	6
TP53	P04637	7157	NCL	P19338	4691	3	Chromatography;Wblot;APMS	3	pubmed:12138209;pubmed:26238070;pubmed:22103682	6
TP53	P04637	7157	NUMB	P49757	8650	1	Chromatography	5	pubmed:18172499;pubmed:22157679;pubmed:27106262;pubmed:23881403;pubmed:28223335	6
TP53	P04637	7157	PLK1	P53350	5347	3	Enzyme;CoIP;2Hyb	3	pubmed:19833129;pubmed:22653443;pubmed:16753148	6
TP53	P04637	7157	PRKCD	Q05655	5580	4	Chromatography;Enzyme;CoIP;APMS	2	pubmed:16314418;pubmed:16377624	6
TP53	P04637	7157	PTEN	P60484	5728	2	Chromatography;APMS	4	pubmed:12620407;pubmed:14559824;pubmed:24141722;pubmed:18339852	6
TP53	P04637	7157	PTTG1IP	P53801	754	3	APMS;Chromatography;Genetic	3	pubmed:24506068;pubmed:25408419;pubmed:23284306	6
TP53	P04637	7157	RB1CC1	Q8TDY2	9821	3	Chromatography;CoIP;APMS	3	pubmed:20614030;pubmed:16061648;pubmed:21775823	6
TP53	P04637	7157	RPA1	P27694	6117	3	APMS;Chromatography;ELISA	3	pubmed:15489903;pubmed:11751427;pubmed:15735006	6
TP53	P04637	7157	RPL5	P46777	6125	2	Chromatography;CoIP	4	pubmed:15308643;pubmed:23169665;pubmed:23443559;pubmed:22653443	6
TP53	P04637	7157	SIN3A	Q96ST3	25942	3	Chromatography;APMS;CoIP	3	pubmed:10521394;pubmed:11359905;pubmed:10823891	6
TP53	P04637	7157	SMAD3	P84022	4088	3	Chromatography;APMS;Imaging	3	pubmed:12732139;pubmed:23687300;pubmed:24157709	6
TP53	P04637	7157	SMYD2	Q9NRG4	56950	3	Chromatography;Enzyme;APMS	3	pubmed:18065756;pubmed:17108971;pubmed:25609649	6
TP53	P04637	7157	TADA3	O75528	10474	1	Chromatography	5	pubmed:17452980;pubmed:11707411;pubmed:18250150;pubmed:23443559;pubmed:17272277	6
TP53	P04637	7157	TRIM28	Q13263	10155	3	Enzyme;Chromatography;APMS	3	pubmed:20864041;pubmed:20858735;pubmed:17056014	6
TP53	P04637	7157	UBE4B	O95155	10277	3	Chromatography;APMS;Enzyme	3	pubmed:21317885;pubmed:24587254;pubmed:26673821	6
TP53	P04637	7157	UHRF2	Q96PU4	115426	5	Wblot;Chromatography;APMS;Array;CoIP	1	pubmed:21952639	6
TP53	P04637	7157	WT1	P19544	7490	3	Chromatography;APMS;CoIP	3	pubmed:8389468;pubmed:9556563;pubmed:25601757	6
TP53	P04637	7157	WWOX	Q9NZC7	51741	3	2Hyb;Chromatography;CoIP	3	pubmed:11058590;pubmed:16219768;pubmed:15580310	6
TP53	P04637	7157	YWHAZ	P63104	7534	3	Chromatography;APMS;CoIP	3	pubmed:9620776;pubmed:22653443;pubmed:16376338	6
TPR	P12270	7175	NUP107	P57740	57122	3	Chromatography;Proximity;CoIP	3	pubmed:12802065;pubmed:24927568;pubmed:26496610	6
TPR	P12270	7175	NUP153	P49790	9972	4	Chromatography;APMS;2Hyb;CoIP	2	pubmed:12802065;pubmed:26496610	6
TRADD	Q15628	8717	KRT18	P05783	3875	5	2Hyb;Chromatography;CoSed;Imaging;CoIP	1	pubmed:11684708	6
TRADD	Q15628	8717	TRADD	Q15628	8717	3	2Hyb;CoIP;APMS	3	pubmed:7758105;pubmed:11684708;pubmed:14743216	6
TRADD	Q15628	8717	TRAF1	Q13077	7185	3	Chromatography;CoIP;2Hyb	3	pubmed:8565075;pubmed:19287455;pubmed:18439848	6
TUBA1A	Q71U36	7846	CYLD	Q9NQC7	1540	4	APMS;Chromatography;CoIP;Fluorescence	2	pubmed:18222923;pubmed:19893491	6
TUBA1A	Q71U36	7846	HSP90AA1	P07900	3320	3	Chromatography;CoIP;APMS	3	pubmed:12621024;pubmed:21360678;pubmed:27291054	6
TUBA1A	Q71U36	7846	IRS4	O14654	8471	3	Chromatography;CoIP;APMS	3	pubmed:25036637;pubmed:29568061;pubmed:27291054	6
TUBA1A	Q71U36	7846	YWHAZ	P63104	7534	3	Genetic;APMS;CoIP	3	pubmed:27453043;pubmed:27291054;pubmed:15324660	6
TUBB3	Q13509	10381	EML1	O00423	2009	3	Chromatography;APMS;CoIP	3	pubmed:24706829;pubmed:25740311;pubmed:28514442	6
TUBB3	Q13509	10381	MAPT	P10636	4137	3	APMS;Xray;CoIP	3	pubmed:24905733;pubmed:24251416;pubmed:26269332	6
TUBB	P07437	203068	STAU1	O95793	6780	3	Chromatography;APMS;Imaging	3	pubmed:23125841;pubmed:15121898;pubmed:16049941	6
TUBG1	P23258	7283	CCT3	P49368	7203	3	Chromatography;CoIP;APMS	3	pubmed:23443559;pubmed:26496610;pubmed:29568061	6
TUBG1	P23258	7283	CCT5	P48643	22948	3	Chromatography;CoIP;APMS	3	pubmed:23443559;pubmed:26496610;pubmed:29568061	6
TUBG1	P23258	7283	CCT6A	P40227	908	3	Chromatography;CoIP;APMS	3	pubmed:23443559;pubmed:26496610;pubmed:29568061	6
TUBG1	P23258	7283	CCT8	P50990	10694	3	Chromatography;CoIP;APMS	3	pubmed:23443559;pubmed:26496610;pubmed:29568061	6
TUBG1	P23258	7283	NME7	Q9Y5B8	29922	3	Chromatography;CoIP;APMS	3	pubmed:23443559;pubmed:26496610;pubmed:27173435	6
TUBG1	P23258	7283	PFDN2	Q9UHV9	5202	3	Chromatography;CoIP;APMS	3	pubmed:23443559;pubmed:26496610;pubmed:29568061	6
TUBG1	P23258	7283	TCP1	P17987	6950	3	Chromatography;CoIP;APMS	3	pubmed:23443559;pubmed:26496610;pubmed:29568061	6
TUBG1	P23258	7283	TIMM13	Q9Y5L4	26517	3	Chromatography;CoIP;APMS	3	pubmed:23443559;pubmed:26496610;pubmed:29568061	6
TUBG1	P23258	7283	TUBGCP6	Q96RT7	85378	3	Chromatography;CoIP;APMS	3	pubmed:23443559;pubmed:26496610;pubmed:29568061	6
VIM	P08670	7431	DES	P17661	1674	3	Chromatography;CoIP;2Hyb	3	pubmed:28514442;pubmed:32296183;pubmed:27107012	6
VIM	P08670	7431	GFAP	P14136	2670	3	2Hyb;Chromatography;CoIP	3	pubmed:16189514;pubmed:28514442;pubmed:32296183	6
VIM	P08670	7431	NES	P48681	10763	3	Chromatography;CoIP;Xlink	3	pubmed:26496610;pubmed:28514442;pubmed:30021884	6
VIM	P08670	7431	NOD2	Q9HC29	64127	4	2Hyb;Chromatography;CoIP;Imaging	2	pubmed:21699783;pubmed:22684479	6
VPS4A	Q9UN37	27183	CHMP1A	Q9HD42	5119	3	Chromatography;APMS;2Hyb	3	pubmed:11559748;pubmed:16730941;pubmed:14505570	6
WSB1	Q9Y6I7	26118	DIO2	Q92813	1734	3	Fluorescence;APMS;Enzyme	3	pubmed:17452445;pubmed:15965468;pubmed:25074266	6
WSB1	Q9Y6I7	26118	ELOC	Q15369	6921	3	2Hyb;Chromatography;CoIP	3	pubmed:19159283;pubmed:18187417;pubmed:15601820	6
WSB1	Q9Y6I7	26118	HIPK2	Q9H2X6	28996	5	Chromatography;2Hyb;APMS;Enzyme;CoIP	1	pubmed:18093972	6
WSB1	Q9Y6I7	26118	LRRK2	Q5S007	120892	5	Chromatography;Enzyme;CoIP;2Hyb;Imaging	1	pubmed:27273569	6
YWHAB	P31946	7529	ABL1	P00519	25	2	Chromatography;CoIP	4	pubmed:16888623;pubmed:25852190;pubmed:15696159;pubmed:28514442	6
YWHAB	P31946	7529	AKT1S1	Q96B36	84335	3	Chromatography;CoIP;APMS	3	pubmed:24255178;pubmed:28514442;pubmed:18372248	6
YWHAB	P31946	7529	DENND4A	Q7Z401	10260	2	Chromatography;CoIP	4	pubmed:17353931;pubmed:24255178;pubmed:28514442;pubmed:15324660	6
YWHAB	P31946	7529	FOXO3	O43524	2309	2	Chromatography;CoIP	4	pubmed:19940129;pubmed:24255178;pubmed:20562859;pubmed:28514442	6
YWHAB	P31946	7529	FRMD6	Q96NE9	122786	2	Chromatography;CoIP	4	pubmed:15324660;pubmed:24366813;pubmed:28514442;pubmed:17353931	6
YWHAB	P31946	7529	GAPVD1	Q14C86	26130	2	Chromatography;CoIP	4	pubmed:15324660;pubmed:24255178;pubmed:28514442;pubmed:17353931	6
YWHAB	P31946	7529	HDAC7	Q8WUI4	51564	2	Chromatography;CoIP	4	pubmed:17369396;pubmed:24255178;pubmed:23752268;pubmed:28514442	6
YWHAB	P31946	7529	IRS2	Q9Y4H2	8660	2	Chromatography;CoIP	4	pubmed:17353931;pubmed:15324660;pubmed:24255178;pubmed:28514442	6
YWHAB	P31946	7529	KCNK3	O14649	3777	4	Chromatography;APMS;Imaging;2Hyb	2	pubmed:12437930;pubmed:23772394	6
YWHAB	P31946	7529	KIF23	Q02241	9493	2	Chromatography;CoIP	4	pubmed:17353931;pubmed:15324660;pubmed:26496610;pubmed:28514442	6
YWHAB	P31946	7529	MAPT	P10636	4137	2	Chromatography;CoIP	4	pubmed:12176984;pubmed:10840038;pubmed:26269332;pubmed:26402096	6
YWHAB	P31946	7529	MARK2	Q7KZI7	2011	2	Chromatography;CoIP	4	pubmed:24255178;pubmed:15324659;pubmed:28514442;pubmed:16959763	6
YWHAB	P31946	7529	MDM4	O15151	4194	2	Chromatography;CoIP	4	pubmed:16511560;pubmed:16227609;pubmed:21925390;pubmed:18356162	6
YWHAB	P31946	7529	NCKAP1	Q9Y2A7	10787	2	Chromatography;CoIP	4	pubmed:17353931;pubmed:15324660;pubmed:24255178;pubmed:28514442	6
YWHAB	P31946	7529	PARD3	Q8TEW0	56288	2	Chromatography;CoIP	4	pubmed:17353931;pubmed:15324660;pubmed:24255178;pubmed:28514442	6
YWHAB	P31946	7529	PI4KB	Q9UBF8	5298	2	Chromatography;CoIP	4	pubmed:17353931;pubmed:15324660;pubmed:24255178;pubmed:28514442	6
YWHAB	P31946	7529	PTPN14	Q15678	5784	2	Chromatography;CoIP	4	pubmed:22948661;pubmed:24255178;pubmed:27432908;pubmed:28514442	6
YWHAB	P31946	7529	RALGPS2	Q86X27	55103	2	Chromatography;CoIP	4	pubmed:15324660;pubmed:24255178;pubmed:28514442;pubmed:17353931	6
YWHAB	P31946	7529	RICTOR	Q6R327	253260	3	Chromatography;APMS;CoIP	3	pubmed:24255178;pubmed:17461779;pubmed:28514442	6
YWHAB	P31946	7529	SAMD4B	Q5PRF9	55095	2	Chromatography;CoIP	4	pubmed:17353931;pubmed:15324660;pubmed:24255178;pubmed:28514442	6
YWHAB	P31946	7529	TESK1	Q15569	7016	5	2Hyb;Chromatography;APMS;CoIP;Imaging	1	pubmed:11555644	6
YWHAB	P31946	7529	TNFAIP3	P21580	7128	3	2Hyb;APMS;Chromatography	3	pubmed:8702721;pubmed:19615732;pubmed:18029035	6
YWHAB	P31946	7529	TPD52L1	Q16890	7164	4	Chromatography;CoIP;APMS;2Hyb	2	pubmed:24255178;pubmed:12963375	6
YWHAB	P31946	7529	WEE1	P30291	7465	3	Chromatography;2Hyb;CoIP	3	pubmed:15324660;pubmed:10775038;pubmed:17353931	6
YWHAE	P62258	7531	BRAF	P15056	673	3	Chromatography;APMS;CoIP	3	pubmed:17979178;pubmed:28514442;pubmed:31980649	6
YWHAE	P62258	7531	CDKN1B	P46527	1027	3	Chromatography;APMS;CoIP	3	pubmed:15057270;pubmed:12042314;pubmed:14504289	6
YWHAE	P62258	7531	HDAC7	Q8WUI4	51564	2	Chromatography;CoIP	4	pubmed:17369396;pubmed:20224040;pubmed:17979178;pubmed:23752268	6
YWHAE	P62258	7531	KIF1C	O43896	10749	3	Chromatography;2Hyb;Imaging	3	pubmed:17979178;pubmed:19608861;pubmed:21988832	6
YWHAE	P62258	7531	MARK3	P27448	4140	2	Chromatography;APMS	4	pubmed:16968750;pubmed:20642453;pubmed:17979178;pubmed:16306228	6
YWHAE	P62258	7531	PTPN3	P26045	5774	3	Chromatography;APMS;Proximity	3	pubmed:27432908;pubmed:27880917;pubmed:28330616	6
YWHAE	P62258	7531	RIN1	Q13671	9610	3	Chromatography;CoIP;2Hyb	3	pubmed:28514442;pubmed:31980649;pubmed:11784866	6
YWHAE	P62258	7531	STAC	Q99469	6769	4	APMS;Chromatography;CoIP;Array	2	pubmed:16260042;pubmed:28514442	6
YWHAE	P62258	7531	TSC2	P49815	7249	2	Chromatography;APMS	4	pubmed:17979178;pubmed:19608861;pubmed:16636147;pubmed:12438239	6
YWHAE	P62258	7531	USP8	P40818	9101	2	Chromatography;APMS	4	pubmed:17979178;pubmed:19608861;pubmed:25675982;pubmed:25485838	6
YWHAG	P61981	7532	CDC25B	P30305	994	2	Chromatography;CoIP	4	pubmed:26496610;pubmed:27432908;pubmed:28514442;pubmed:16672277	6
YWHAG	P61981	7532	CENPJ	Q9HC77	55835	3	2Hyb;Proximity;CoIP	3	pubmed:20936779;pubmed:26638075;pubmed:16516142	6
YWHAG	P61981	7532	EPB41L2	O43491	2037	3	2Hyb;Chromatography;CoIP	3	pubmed:20936779;pubmed:28514442;pubmed:17353931	6
YWHAG	P61981	7532	FAM53C	Q9NYF3	51307	3	2Hyb;Chromatography;CoIP	3	pubmed:20936779;pubmed:25416956;pubmed:28514442	6
YWHAG	P61981	7532	FRMD6	Q96NE9	122786	2	Chromatography;CoIP	4	pubmed:15324660;pubmed:24366813;pubmed:28514442;pubmed:17353931	6
YWHAG	P61981	7532	HDAC5	Q9UQL6	10014	2	Chromatography;CoIP	4	pubmed:18951085;pubmed:21081666;pubmed:23752268;pubmed:28514442	6
YWHAG	P61981	7532	HDAC7	Q8WUI4	51564	2	Chromatography;CoIP	4	pubmed:15324660;pubmed:23752268;pubmed:28514442;pubmed:17353931	6
YWHAG	P61981	7532	KIAA0930	Q6ICG6	23313	2	Chromatography;CoIP	4	pubmed:17353931;pubmed:26186194;pubmed:28514442;pubmed:15324660	6
YWHAG	P61981	7532	MARK2	Q7KZI7	2011	2	Chromatography;CoIP	4	pubmed:17353931;pubmed:15324659;pubmed:28514442;pubmed:16959763	6
YWHAG	P61981	7532	RACGAP1	Q9H0H5	29127	2	Chromatography;CoIP	4	pubmed:17353931;pubmed:15324660;pubmed:26496610;pubmed:28514442	6
YWHAG	P61981	7532	SFN	P31947	2810	3	Chromatography;CoIP;APMS	3	pubmed:15778465;pubmed:26186194;pubmed:28514442	6
YWHAG	P61981	7532	YWHAH	Q04917	7533	3	Chromatography;APMS;CoIP	3	pubmed:26496610;pubmed:17979178;pubmed:28514442	6
YWHAG	P61981	7532	YWHAQ	P27348	10971	3	Chromatography;APMS;CoIP	3	pubmed:20618440;pubmed:21827211;pubmed:28514442	6
YWHAG	P61981	7532	YWHAZ	P63104	7534	3	Chromatography;CoIP;APMS	3	pubmed:26496610;pubmed:28514442;pubmed:20618440	6
YWHAH	Q04917	7533	ABL1	P00519	25	2	Chromatography;CoIP	4	pubmed:16888623;pubmed:25852190;pubmed:15696159;pubmed:28514442	6
YWHAH	Q04917	7533	BRAF	P15056	673	3	Chromatography;APMS;CoIP	3	pubmed:17979178;pubmed:28514442;pubmed:31980649	6
YWHAH	Q04917	7533	CENPJ	Q9HC77	55835	3	Chromatography;Proximity;CoIP	3	pubmed:26496610;pubmed:26638075;pubmed:28514442	6
YWHAH	Q04917	7533	EPB41L3	Q9Y2J2	23136	4	2Hyb;APMS;Chromatography;CoIP	2	pubmed:11996670;pubmed:24366813	6
YWHAH	Q04917	7533	FOXO3	O43524	2309	3	Chromatography;APMS;CoIP	3	pubmed:20562859;pubmed:17979178;pubmed:28514442	6
YWHAH	Q04917	7533	IRS2	Q9Y4H2	8660	3	Chromatography;APMS;CoIP	3	pubmed:26496610;pubmed:17979178;pubmed:28514442	6
YWHAH	Q04917	7533	KIF1B	O60333	23095	3	Chromatography;APMS;CoIP	3	pubmed:26496610;pubmed:17979178;pubmed:28514442	6
YWHAH	Q04917	7533	LRRK2	Q5S007	120892	3	Chromatography;CoIP;APMS	3	pubmed:20642453;pubmed:29541021;pubmed:23075850	6
YWHAH	Q04917	7533	NEDD4L	Q96PU5	23327	3	Chromatography;CoIP;APMS	3	pubmed:16716084;pubmed:28514442;pubmed:15677482	6
YWHAH	Q04917	7533	PTPN14	Q15678	5784	3	Chromatography;APMS;CoIP	3	pubmed:27432908;pubmed:17979178;pubmed:28514442	6
YWHAH	Q04917	7533	TNFAIP3	P21580	7128	3	2Hyb;Chromatography;APMS	3	pubmed:9299557;pubmed:8702721;pubmed:19615732	6
YWHAH	Q04917	7533	TP53BP2	Q13625	7159	3	Chromatography;APMS;CoIP	3	pubmed:26496610;pubmed:17979178;pubmed:28514442	6
YWHAH	Q04917	7533	YAP1	P46937	10413	3	Chromatography;Proximity;CoIP	3	pubmed:24255178;pubmed:24366813;pubmed:28514442	6
YWHAH	Q04917	7533	YWHAG	P61981	7532	3	Chromatography;APMS;CoIP	3	pubmed:26496610;pubmed:17979178;pubmed:28514442	6
YWHAQ	P27348	10971	AKT1S1	Q96B36	84335	3	APMS;Chromatography;CoIP	3	pubmed:15161933;pubmed:23444366;pubmed:28514442	6
YWHAQ	P27348	10971	CBX4	O00257	8535	3	Chromatography;APMS;CoIP	3	pubmed:26496610;pubmed:27705803;pubmed:21282530	6
YWHAQ	P27348	10971	CDC25A	P30304	993	3	APMS;Proximity;CoIP	3	pubmed:15161933;pubmed:28330616;pubmed:19289404	6
YWHAQ	P27348	10971	CDKN1B	P46527	1027	2	Chromatography;CoIP	4	pubmed:12042314;pubmed:17470459;pubmed:14504289;pubmed:18281517	6
YWHAQ	P27348	10971	CRTC2	Q53ET0	200186	2	Chromatography;CoIP	4	pubmed:15454081;pubmed:17353931;pubmed:23444366;pubmed:28514442	6
YWHAQ	P27348	10971	FSHR	P23945	2492	4	2Hyb;Chromatography;CoIP;Complementation	2	pubmed:15196694;pubmed:20600589	6
YWHAQ	P27348	10971	IRS2	Q9Y4H2	8660	3	Chromatography;APMS;CoIP	3	pubmed:17353931;pubmed:15161933;pubmed:28514442	6
YWHAQ	P27348	10971	KIF23	Q02241	9493	3	Chromatography;APMS;CoIP	3	pubmed:17353931;pubmed:15161933;pubmed:28514442	6
YWHAQ	P27348	10971	MAP3K5	Q99683	4217	3	APMS;CoIP;2Hyb	3	pubmed:17389591;pubmed:19880523;pubmed:15023544	6
YWHAQ	P27348	10971	MAPT	P10636	4137	3	Chromatography;2Hyb;CoIP	3	pubmed:15650334;pubmed:31413325;pubmed:26269332	6
YWHAQ	P27348	10971	PAK4	O96013	10298	3	Chromatography;APMS;CoIP	3	pubmed:17353931;pubmed:15161933;pubmed:28514442	6
YWHAQ	P27348	10971	PPFIBP1	Q86W92	8496	3	Chromatography;APMS;CoIP	3	pubmed:17353931;pubmed:15161933;pubmed:28514442	6
YWHAQ	P27348	10971	PRKD1	Q15139	5587	3	APMS;Chromatography;CoIP	3	pubmed:10831594;pubmed:10092600;pubmed:31980649	6
YWHAQ	P27348	10971	SSH1	Q8WYL5	54434	3	Chromatography;CoIP;APMS	3	pubmed:27432908;pubmed:19371722;pubmed:15660133	6
YWHAQ	P27348	10971	YWHAG	P61981	7532	3	Chromatography;APMS;CoIP	3	pubmed:20618440;pubmed:21827211;pubmed:28514442	6
YWHAZ	P63104	7534	ABL1	P00519	25	3	Chromatography;Imaging;CoIP	3	pubmed:16888623;pubmed:25852190;pubmed:15696159	6
YWHAZ	P63104	7534	ADAM22	Q9P0K1	53616	4	2Hyb;CoIP;APMS;Complementation	2	pubmed:16868027;pubmed:12589811	6
YWHAZ	P63104	7534	ATP5F1A	P25705	498	3	Chromatography;APMS;CoIP	3	pubmed:15324660;pubmed:15161933;pubmed:20618440	6
YWHAZ	P63104	7534	CDC25C	P30307	995	2	Chromatography;APMS	4	pubmed:10681541;pubmed:15791647;pubmed:27880917;pubmed:15161933	6
YWHAZ	P63104	7534	GCH1	P30793	2643	5	Chromatography;2Hyb;APMS;CoIP;Imaging	1	pubmed:21988832	6
YWHAZ	P63104	7534	GP1BB	P13224	2812	3	2Hyb;Chromatography;APMS	3	pubmed:9454760;pubmed:8034572;pubmed:10627461	6
YWHAZ	P63104	7534	H2AX	P16104	3014	4	Chromatography;CoIP;Imaging;APMS	2	pubmed:20000738;pubmed:20618440	6
YWHAZ	P63104	7534	HSPB1	P04792	3315	3	2Hyb;Complementation;APMS	3	pubmed:25277244;pubmed:15161933;pubmed:20618440	6
YWHAZ	P63104	7534	IRS2	Q9Y4H2	8660	3	Chromatography;CoIP;APMS	3	pubmed:26496610;pubmed:28514442;pubmed:15161933	6
YWHAZ	P63104	7534	LARP1	Q6PKG0	23367	3	Chromatography;CoIP;APMS	3	pubmed:17353931;pubmed:15324660;pubmed:15161933	6
YWHAZ	P63104	7534	MARK1	Q9P0L2	4139	3	Chromatography;CoIP;APMS	3	pubmed:14676191;pubmed:28514442;pubmed:16306228	6
YWHAZ	P63104	7534	MTOR	P42345	2475	3	Chromatography;Genetic;APMS	3	pubmed:17277771;pubmed:27453043;pubmed:15161933	6
YWHAZ	P63104	7534	NADK	O95544	65220	3	Chromatography;CoIP;APMS	3	pubmed:17353931;pubmed:28514442;pubmed:15161933	6
YWHAZ	P63104	7534	PARD3	Q8TEW0	56288	3	Chromatography;CoIP;APMS	3	pubmed:14676191;pubmed:28514442;pubmed:15161933	6
YWHAZ	P63104	7534	RAI14	Q9P0K7	26064	3	Chromatography;CoIP;APMS	3	pubmed:17353931;pubmed:28514442;pubmed:15161933	6
YWHAZ	P63104	7534	RGS3	P49796	5998	3	Chromatography;APMS;Fluorescence	3	pubmed:11985497;pubmed:16160139;pubmed:20347994	6
YWHAZ	P63104	7534	TBC1D4	O60343	9882	3	Chromatography;APMS;CoIP	3	pubmed:25770209;pubmed:15161933;pubmed:28514442	6
YWHAZ	P63104	7534	TP53	P04637	7157	3	Chromatography;APMS;CoIP	3	pubmed:9620776;pubmed:22653443;pubmed:16376338	6
YWHAZ	P63104	7534	TP53BP2	Q13625	7159	3	Chromatography;CoIP;APMS	3	pubmed:26496610;pubmed:28514442;pubmed:15161933	6
YWHAZ	P63104	7534	TUBA1A	Q71U36	7846	3	Genetic;APMS;CoIP	3	pubmed:27453043;pubmed:27291054;pubmed:15324660	6
YWHAZ	P63104	7534	VCP	P55072	7415	3	2Hyb;Chromatography;APMS	3	pubmed:21988832;pubmed:23383273;pubmed:15161933	6
YWHAZ	P63104	7534	YWHAG	P61981	7532	3	Chromatography;CoIP;APMS	3	pubmed:26496610;pubmed:28514442;pubmed:20618440	6
ACIN1	Q9UKV3	22985	PNN	Q9H307	5411	3	Chromatography;CoIP;Xlink	2	pubmed:28514442;pubmed:30021884	5
ACIN1	Q9UKV3	22985	SAP18	O00422	10284	2	Chromatography;APMS	3	pubmed:16537548;pubmed:12665594;pubmed:22388736	5
ACIN1	Q9UKV3	22985	SRPK1	Q96SB4	6732	3	Chromatography;CoIP;APMS	2	pubmed:23602568;pubmed:28514442	5
ACTB	P60709	60	CFTR	P13569	1080	2	CoIP;APMS	3	pubmed:25712891;pubmed:29924966;pubmed:22038833	5
ACTB	P60709	60	ELAVL1	Q15717	1994	3	Chromatography;CoIP;PAGE	2	pubmed:19322201;pubmed:17548472	5
ACTB	P60709	60	ESR2	Q92731	2100	3	Chromatography;CoIP;CoSed	2	pubmed:21182203;pubmed:21951318	5
ACTB	P60709	60	FBXO25	Q8TCJ0	26260	4	2Hyb;Chromatography;APMS;Imaging	1	pubmed:20473970	5
ACTB	P60709	60	KAT5	Q92993	10524	2	Chromatography;CoIP	3	pubmed:20946988;pubmed:27153538;pubmed:10966108	5
ACTB	P60709	60	MYH9	P35579	4627	2	Chromatography;CoIP	3	pubmed:16186248;pubmed:22366308;pubmed:26496610	5
ACTB	P60709	60	NCF1	P14598	653361	3	Wblot;APMS;FB	2	pubmed:11027608;pubmed:16375898	5
ACTB	P60709	60	POLR2A	P24928	5430	2	Chromatography;APMS	3	pubmed:15502823;pubmed:18710935;pubmed:15711563	5
ACTB	P60709	60	SMARCA4	P51532	6597	2	Chromatography;CoIP	3	pubmed:9845365;pubmed:21300803;pubmed:15985610	5
ACTB	P60709	60	SSH1	Q8WYL5	54434	3	APMS;Chromatography;CoIP	2	pubmed:11832213;pubmed:28514442	5
ACTG1	P63261	71	MLH1	P40692	4292	4	2Hyb;Chromatography;CoIP;Imaging	1	pubmed:20706999	5
ACTG1	P63261	71	TRAF2	Q12933	7186	3	Imaging;Proximity;APMS	2	pubmed:25241761;pubmed:14743216	5
ACTR2	P61160	10097	ARPC1A	Q92747	10552	2	Chromatography;CoIP	3	pubmed:26186194;pubmed:26496610;pubmed:28514442	5
ACTR2	P61160	10097	ARPC1B	O15143	10095	2	Chromatography;CoIP	3	pubmed:26186194;pubmed:26496610;pubmed:28514442	5
ACTR2	P61160	10097	ARPC3	O15145	10094	2	Chromatography;CoIP	3	pubmed:26186194;pubmed:26496610;pubmed:28514442	5
ADRM1	Q16186	11047	UBQLN1	Q9UMX0	29979	3	2Hyb;Chromatography;APMS	2	pubmed:16713569;pubmed:20059542	5
AGO1	Q9UL18	26523	IPO8	O15397	10526	4	Imaging;APMS;Chromatography;CoIP	1	pubmed:19167051	5
AGO1	Q9UL18	26523	MOV10	Q9HCE1	4343	2	Chromatography;CoIP	3	pubmed:22658674;pubmed:22791714;pubmed:17932509	5
AGO2	Q9UKV8	27161	AGO3	Q9H9G7	192669	2	Chromatography;CoIP	3	pubmed:19167051;pubmed:24778252;pubmed:17932509	5
AGO2	Q9UKV8	27161	ELAVL1	Q15717	1994	2	Chromatography;CoIP	3	pubmed:23901138;pubmed:19322201;pubmed:17932509	5
AGO2	Q9UKV8	27161	HSP90AA1	P07900	3320	2	Chromatography;CoSed	3	pubmed:16357216;pubmed:19716330;pubmed:14749716	5
AGO2	Q9UKV8	27161	LIMD1	Q9UGP4	8994	4	Proximity;CoIP;APMS;Imaging	1	pubmed:28683311	5
AGO2	Q9UKV8	27161	PABPC1	P11940	26986	2	Chromatography;CoIP	3	pubmed:19716330;pubmed:28877994;pubmed:17932509	5
AHCYL1	O43865	10768	CDKN2C	P42773	1031	1	2Hyb	4	pubmed:25416956;pubmed:31515488;pubmed:32296183;pubmed:25910212	5
AHCYL1	O43865	10768	HEXIM2	Q96MH2	124790	3	Chromatography;2Hyb;CoIP	2	pubmed:28514442;pubmed:32296183	5
AIFM1	O95831	9131	APOOL	Q6UXV4	139322	3	Chromatography;Proximity;CoIP	2	pubmed:28514442;pubmed:29568061	5
AIFM1	O95831	9131	EIF3G	O75821	8666	4	2Hyb;APMS;CoIP;Imaging	1	pubmed:17094969	5
AIFM1	O95831	9131	GFER	P55789	2671	3	Chromatography;Proximity;CoIP	2	pubmed:28514442;pubmed:29568061	5
AIFM1	O95831	9131	HSPA1A	P0DMV8	3303	2	Chromatography;APMS	3	pubmed:12930708;pubmed:11533664;pubmed:29568061	5
AIFM1	O95831	9131	ILK	Q13418	3611	3	Chromatography;CoIP;APMS	2	pubmed:23455922;pubmed:25852190	5
AIFM1	O95831	9131	TUBB3	Q13509	10381	3	Chromatography;APMS;CoIP	2	pubmed:28514442;pubmed:27291054	5
AKAP8	O43823	10270	ESR1	P03372	2099	3	Chromatography;APMS;CoSed	2	pubmed:21182205;pubmed:31527615	5
AKAP8	O43823	10270	MCM2	P49736	4171	4	2Hyb;APMS;Chromatography;CoIP	1	pubmed:12740381	5
AKT1	P31749	207	AR	P10275	367	3	APMS;Chromatography;Enzyme	2	pubmed:11404460;pubmed:18332867	5
AKT1	P31749	207	ARRB2	P32121	409	2	Chromatography;APMS	3	pubmed:18191226;pubmed:19262695;pubmed:19122674	5
AKT1	P31749	207	CREBBP	Q92793	1387	3	APMS;Enzyme;CoIP	2	pubmed:19995607;pubmed:23434580	5
AKT1	P31749	207	FANCA	O15360	2175	3	Enzyme;Chromatography;2Hyb	2	pubmed:11855836;pubmed:14499622	5
AKT1	P31749	207	HSP90AB1	P08238	3326	2	Chromatography;CoIP	3	pubmed:10995457;pubmed:20650008;pubmed:31980649	5
AKT1	P31749	207	HSPA5	P11021	3309	3	Chromatography;Proximity;CoIP	2	pubmed:16027165;pubmed:21445305	5
AKT1	P31749	207	IKBKG	Q9Y6K9	8517	3	APMS;Chromatography;Array	2	pubmed:20098747;pubmed:20837477	5
AKT1	P31749	207	IMPDH2	P12268	3615	4	2Hyb;APMS;Chromatography;Enzyme	1	pubmed:10930578	5
AKT1	P31749	207	MAP2K4	P45985	6416	3	Chromatography;Enzyme;CoIP	2	pubmed:11707464;pubmed:15998799	5
AKT1	P31749	207	MXD1	Q05195	4084	3	Chromatography;APMS;Enzyme	2	pubmed:19526459;pubmed:18451027	5
AKT1	P31749	207	NF2	P35240	4771	3	Chromatography;APMS;Enzyme	2	pubmed:17891137;pubmed:21750658	5
AKT1	P31749	207	PIAS2	O75928	9063	3	2Hyb;Imaging;Proximity	2	pubmed:17533377;pubmed:25241761	5
AKT1	P31749	207	PLCG1	P19174	5335	4	Chromatography;APMS;Enzyme;CoIP	1	pubmed:16525023	5
AKT1	P31749	207	PLEKHO1	Q53GL0	51177	4	APMS;Chromatography;2Hyb;CoIP	1	pubmed:17942896	5
AKT1	P31749	207	RPS6KB1	P23443	6198	3	Imaging;Proximity;Complementation	2	pubmed:25241761;pubmed:11438723	5
AKT1	P31749	207	SIRT1	Q96EB6	23411	4	Chromatography;Enzyme;CoIP;APMS	1	pubmed:21775285	5
AKT1	P31749	207	SMAD3	P84022	4088	3	Chromatography;Imaging;Proximity	2	pubmed:16362038;pubmed:25241761	5
AKT1	P31749	207	SMARCB1	Q12824	6598	4	Chromatography;Enzyme;APMS;CoIP	1	pubmed:16568092	5
AKT1	P31749	207	SMARCC1	Q92922	6599	4	Chromatography;Enzyme;APMS;CoIP	1	pubmed:16568092	5
AKT1	P31749	207	SORBS3	O60504	10174	4	Chromatography;2Hyb;APMS;Enzyme	1	pubmed:15784622	5
AKT1	P31749	207	SRPK2	P78362	6733	4	Enzyme;Chromatography;APMS;Imaging	1	pubmed:19592491	5
AKT1	P31749	207	TTC3	P53804	7267	4	Chromatography;Enzyme;APMS;CoIP	1	pubmed:20059950	5
AKT1	P31749	207	VCP	P55072	7415	2	Chromatography;Enzyme	3	pubmed:16551632;pubmed:16027165;pubmed:23383273	5
AKT1	P31749	207	YWHAZ	P63104	7534	3	Chromatography;APMS;Enzyme	2	pubmed:11956222;pubmed:16027165	5
ARHGEF7	Q14155	8874	ARHGEF6	Q15052	9459	2	Chromatography;CoIP	3	pubmed:15306850;pubmed:28514442;pubmed:32203420	5
ARHGEF7	Q14155	8874	CBLB	Q13191	868	3	Xray;CoIP;2Hyb	2	pubmed:16228008;pubmed:12935897	5
ARHGEF7	Q14155	8874	EGFR	P00533	1956	2	2Hyb;Complementation	3	pubmed:25402006;pubmed:24658140;pubmed:31980649	5
ARHGEF7	Q14155	8874	ITCH	Q96J02	83737	3	Chromatography;APMS;Xray	2	pubmed:17652093;pubmed:26613292	5
ARPC1B	O15143	10095	ACTR2	P61160	10097	2	Chromatography;CoIP	3	pubmed:26186194;pubmed:26496610;pubmed:28514442	5
ARPC1B	O15143	10095	ACTR3	P61158	10096	2	Chromatography;CoIP	3	pubmed:20603326;pubmed:26186194;pubmed:28514442	5
ARPC1B	O15143	10095	ACTR3B	Q9P1U1	57180	2	Chromatography;CoIP	3	pubmed:17353931;pubmed:26186194;pubmed:28514442	5
ATRX	P46100	546	CBX5	P45973	23468	3	Chromatography;Imaging;CoIP	2	pubmed:10699177;pubmed:20110566	5
ATRX	P46100	546	EZH2	Q15910	2146	3	2Hyb;APMS;CoIP	2	pubmed:9499421;pubmed:25417162	5
ATRX	P46100	546	MRE11	P49959	4361	3	Chromatography;CoIP;Imaging	2	pubmed:23329831;pubmed:24651726	5
ATRX	P46100	546	RAD50	Q92878	10111	3	Chromatography;CoIP;Imaging	2	pubmed:23329831;pubmed:24651726	5
BAG2	O95816	9532	DAPK1	P53355	1612	3	Chromatography;CoIP;Array	2	pubmed:25852190;pubmed:29513927	5
BAG2	O95816	9532	DNAJC7	Q99615	7266	3	Chromatography;LUM;CoIP	2	pubmed:26496610;pubmed:25036637	5
BAG2	O95816	9532	MLF2	Q15773	8079	3	Chromatography;LUM;CoIP	2	pubmed:17353931;pubmed:25036637	5
BAG5	Q9UL15	9529	HSPA8	P11142	3312	3	CoIP;APMS;Proximity	2	pubmed:24510904;pubmed:29568061	5
CBX3	Q13185	11335	CBX3	Q13185	11335	2	Chromatography;APMS	3	pubmed:11336697;pubmed:21888893;pubmed:19486527	5
CBX3	Q13185	11335	L3MBTL2	Q969R5	83746	2	Chromatography;APMS	3	pubmed:21596310;pubmed:17540172;pubmed:27705803	5
CBX3	Q13185	11335	LBR	Q14739	3930	4	2Hyb;APMS;Chromatography;CoIP	1	pubmed:8663349	5
CBX3	Q13185	11335	LRIF1	Q5T3J3	55791	2	APMS;2Hyb	3	pubmed:27705803;pubmed:21888893;pubmed:32296183	5
CBX3	Q13185	11335	NIPBL	Q6KC79	25836	2	APMS;Chromatography	3	pubmed:15882967;pubmed:20850016;pubmed:28167679	5
CBX3	Q13185	11335	NSL1	Q96IY1	25936	2	2Hyb;APMS	3	pubmed:20231385;pubmed:27705803;pubmed:21888893	5
CBX3	Q13185	11335	PIM1	P11309	5292	4	2Hyb;Enzyme;APMS;Chromatography	1	pubmed:10664448	5
CBX3	Q13185	11335	YAF2	Q8IY57	10138	2	Chromatography;APMS	3	pubmed:12004135;pubmed:22325352;pubmed:27705803	5
CCT3	P49368	7203	CDK5	Q00535	1020	3	Chromatography;CoIP;APMS	2	pubmed:23455922;pubmed:25852190	5
CCT3	P49368	7203	FBXW4	P57775	6468	2	Chromatography;CoIP	3	pubmed:26186194;pubmed:23658844;pubmed:28514442	5
CCT3	P49368	7203	HDAC1	Q13547	3065	2	Chromatography;CoIP	3	pubmed:26496610;pubmed:28514442;pubmed:31980649	5
CCT3	P49368	7203	IGBP1	P78318	3476	3	Chromatography;APMS;CoIP	2	pubmed:16085932;pubmed:26496610	5
CCT3	P49368	7203	PDCL	Q13371	5082	3	Chromatography;2Hyb;CoIP	2	pubmed:28514442;pubmed:32296183	5
CCT3	P49368	7203	PPP2CA	P67775	5515	2	Chromatography;CoIP	3	pubmed:19156129;pubmed:18782753;pubmed:26496610	5
CCT3	P49368	7203	STRN	O43815	6801	2	Chromatography;CoIP	3	pubmed:18782753;pubmed:24366813;pubmed:26496610	5
CCT3	P49368	7203	STRN3	Q13033	29966	2	Chromatography;CoIP	3	pubmed:18782753;pubmed:24366813;pubmed:26496610	5
CCT3	P49368	7203	TCP1	P17987	6950	3	Chromatography;APMS;CoIP	2	pubmed:16085932;pubmed:28514442	5
CCT3	P49368	7203	TP53	P04637	7157	2	Chromatography;CoIP	3	pubmed:23443559;pubmed:25144556;pubmed:22653443	5
CCT3	P49368	7203	WDR92	Q96MX6	116143	2	Chromatography;CoIP	3	pubmed:26186194;pubmed:28514442;pubmed:28561026	5
CDC37	Q16543	11140	BRAF	P15056	673	3	Chromatography;APMS;CoIP	2	pubmed:17979178;pubmed:31980649	5
CDC37	Q16543	11140	CDC25C	P30307	995	2	Chromatography;APMS	3	pubmed:17525741;pubmed:27432908;pubmed:28330616	5
CDC37	Q16543	11140	CLK3	P49761	1198	3	Chromatography;APMS;CoIP	2	pubmed:24189400;pubmed:28514442	5
CDC37	Q16543	11140	CTTN	Q14247	2017	3	Chromatography;CoIP;APMS	2	pubmed:25036637;pubmed:24189400	5
CDC37	Q16543	11140	DDR1	Q08345	780	3	Chromatography;APMS;CoIP	2	pubmed:24189400;pubmed:22057045	5
CDC37	Q16543	11140	DNAJB1	P25685	3337	3	2Hyb;Chromatography;CoIP	2	pubmed:21163940;pubmed:25036637	5
CDC37	Q16543	11140	ERBB2	P04626	2064	3	Chromatography;LUM;APMS	2	pubmed:24189400;pubmed:25036637	5
CDC37	Q16543	11140	IFIT3	O14879	3437	4	2Hyb;APMS;Chromatography;CoIP	1	pubmed:21163940	5
CDC37	Q16543	11140	NOS3	P29474	4846	4	Chromatography;2Hyb;APMS;CoIP	1	pubmed:21163940	5
CDC37	Q16543	11140	PDIK1L	Q8N165	149420	3	Chromatography;LUM;CoIP	2	pubmed:28514442;pubmed:25036637	5
CDC37	Q16543	11140	PRKAA1	Q13131	5562	3	Chromatography;LUM;APMS	2	pubmed:16306228;pubmed:25036637	5
CDC37	Q16543	11140	RIPK3	Q9Y572	11035	3	Chromatography;CoIP;APMS	2	pubmed:21903422;pubmed:14743216	5
CDC37	Q16543	11140	RPS6KA1	Q15418	6195	3	Chromatography;APMS;CoIP	2	pubmed:24189400;pubmed:31980649	5
CDC37	Q16543	11140	RPS6KA3	P51812	6197	3	Chromatography;APMS;CoIP	2	pubmed:24189400;pubmed:31980649	5
CDC42EP3	Q9UKI2	10602	CDC42	P60953	998	2	2Hyb;APMS	3	pubmed:20936779;pubmed:10490598;pubmed:9535835	5
CDC42	P60953	998	ARHGEF6	Q15052	9459	3	Chromatography;Imaging;Proximity	2	pubmed:15306850;pubmed:25241761	5
CDC42	P60953	998	BIRC2	Q13490	329	4	APMS;Chromatography;SPR;CoIP	1	pubmed:24276241	5
CDC42	P60953	998	CDC42	P60953	998	3	Xray;APMS;Chromatography	2	pubmed:10211824;pubmed:9748241	5
CDC42	P60953	998	CDC42EP3	Q9UKI2	10602	2	2Hyb;APMS	3	pubmed:20936779;pubmed:10490598;pubmed:9535835	5
CDC42	P60953	998	MAP3K4	Q9Y6R4	4216	3	APMS;Imaging;Proximity	2	pubmed:9079650;pubmed:25241761	5
CDC42	P60953	998	MAPK8	P45983	5599	3	Imaging;Proximity;CoIP	2	pubmed:25241761;pubmed:25284480	5
CDC42	P60953	998	MCF2L	O15068	23263	3	Chromatography;Xray;APMS	2	pubmed:14701795;pubmed:11889037	5
CDC42	P60953	998	PIK3R1	P27986	5295	2	CoIP;APMS	3	pubmed:25284480;pubmed:8034624;pubmed:7629060	5
CDC42	P60953	998	PRKCI	P41743	5584	3	APMS;CoIP;2Hyb	2	pubmed:11260256;pubmed:14676191	5
CFAP20	Q9Y6A4	29105	CDK20	Q8IZL9	23552	3	Chromatography;APMS;CoIP	2	pubmed:28514442;pubmed:27173435	5
CFAP20	Q9Y6A4	29105	TBC1D32	Q96NH3	221322	3	Chromatography;APMS;CoIP	2	pubmed:28514442;pubmed:27173435	5
CHD1L	Q86WJ1	9557	RNF146	Q9NTX7	81847	2	Chromatography;CoIP	3	pubmed:26186194;pubmed:28514442;pubmed:21799911	5
CKAP5	Q14008	9793	SLAIN2	Q9P270	57606	2	Chromatography;CoIP	3	pubmed:20360068;pubmed:26496610;pubmed:28514442	5
CKAP5	Q14008	9793	SNW1	Q13573	22938	3	Chromatography;APMS;CoIP	2	pubmed:20360068;pubmed:20467437	5
CLTC	Q00610	1213	AP1G1	O43747	164	2	Chromatography;2Hyb	3	pubmed:21411634;pubmed:11387476;pubmed:17052248	5
CLTC	Q00610	1213	EP300	Q09472	2033	3	2Hyb;Chromatography;CoIP	2	pubmed:21988832;pubmed:26496610	5
CLTC	Q00610	1213	GGA2	Q9UJY4	23062	2	APMS;Chromatography	3	pubmed:11301005;pubmed:11387476;pubmed:17344219	5
CLTC	Q00610	1213	IKBKB	O14920	3551	3	Imaging;Proximity;APMS	2	pubmed:25241761;pubmed:14743216	5
CLTC	Q00610	1213	IKBKE	Q14164	9641	3	Chromatography;CoIP;APMS	2	pubmed:17353931;pubmed:14743216	5
CLTC	Q00610	1213	MAP3K7	O43318	6885	3	Imaging;Proximity;APMS	2	pubmed:25241761;pubmed:14743216	5
CLTC	Q00610	1213	MYO6	Q9UM54	4646	2	Chromatography;CoIP	3	pubmed:11447109;pubmed:26496610;pubmed:26950368	5
CLTC	Q00610	1213	PICALM	Q13492	8301	3	Chromatography;APMS;CoIP	2	pubmed:10436022;pubmed:26496610	5
CLTC	Q00610	1213	TOM1	O60784	10043	2	Chromatography;APMS	3	pubmed:14563850;pubmed:16412388;pubmed:15657082	5
COPG2	Q9UBF2	26958	COPB1	P53618	1315	2	2Hyb;Chromatography	3	pubmed:11409905;pubmed:11056392;pubmed:14729954	5
COPG2	Q9UBF2	26958	COPG1	Q9Y678	22820	3	2Hyb;Chromatography;CoIP	2	pubmed:11056392;pubmed:28514442	5
COQ8A	Q8NI60	56997	AGTRAP	Q6RW13	57085	1	2Hyb	4	pubmed:25416956;pubmed:31515488;pubmed:32296183;pubmed:25910212	5
COQ8A	Q8NI60	56997	RABAC1	Q9UI14	10567	1	2Hyb	4	pubmed:25416956;pubmed:16189514;pubmed:32296183;pubmed:25910212	5
COQ8A	Q8NI60	56997	REEP6	Q96HR9	92840	1	2Hyb	4	pubmed:25416956;pubmed:31515488;pubmed:32296183;pubmed:25910212	5
COQ8A	Q8NI60	56997	TFIP11	Q9UBB9	24144	1	2Hyb	4	pubmed:25416956;pubmed:31515488;pubmed:32296183;pubmed:25910212	5
CSE1L	P55060	1434	CFTR	P13569	1080	3	Chromatography;CoIP;APMS	2	pubmed:17110338;pubmed:29924966	5
CSE1L	P55060	1434	EGFR	P00533	1956	2	Chromatography;CoIP	3	pubmed:23956138;pubmed:28065597;pubmed:15657067	5
CSNK1A1	P48729	1452	ADAP1	O75689	11033	3	APMS;Chromatography;Imaging	2	pubmed:11278595;pubmed:12062430	5
CSNK1A1	P48729	1452	FAM83D	Q9H4H8	81610	3	Chromatography;CoIP;APMS	2	pubmed:23455922;pubmed:28514442	5
CSNK1A1	P48729	1452	FAM83G	A6ND36	644815	3	Chromatography;CoIP;APMS	2	pubmed:23455922;pubmed:28514442	5
CSNK1A1	P48729	1452	HMMR	O75330	3161	3	Chromatography;CoIP;APMS	2	pubmed:23455922;pubmed:28514442	5
CSNK1A1	P48729	1452	PPP1R14A	Q96A00	94274	3	APMS;Imaging;CoIP	2	pubmed:15003508;pubmed:12062430	5
CSNK1A1	P48729	1452	RASAL2	Q9UJF2	9462	3	Chromatography;CoIP;APMS	2	pubmed:23455922;pubmed:28514442	5
CSNK1A1	P48729	1452	SEC16A	O15027	9919	3	Chromatography;CoIP;APMS	2	pubmed:23455922;pubmed:26496610	5
CSNK1A1	P48729	1452	SNX24	Q9Y343	28966	3	Chromatography;APMS;CoIP	2	pubmed:23455922;pubmed:28514442	5
CSNK1A1	P48729	1452	USP34	Q70CQ2	9736	3	Chromatography;CoIP;APMS	2	pubmed:23455922;pubmed:28514442	5
CSNK1A1	P48729	1452	ZNF618	Q5T7W0	114991	3	Chromatography;CoIP;APMS	2	pubmed:23455922;pubmed:28514442	5
CYFIP1	Q7L576	23191	FMR1	Q06787	2332	4	Chromatography;APMS;2Hyb;Imaging	1	pubmed:11438699	5
CYFIP1	Q7L576	23191	NCKAP1	Q9Y2A7	10787	2	Chromatography;2Hyb	3	pubmed:27173435;pubmed:15294869;pubmed:15296760	5
DAPK1	P53355	1612	BAG2	O95816	9532	3	Chromatography;CoIP;Array	2	pubmed:25852190;pubmed:29513927	5
DAPK1	P53355	1612	BECN1	Q14457	8678	4	Enzyme;APMS;Chromatography;CoIP	1	pubmed:19180116	5
DAPK1	P53355	1612	IFI30	P13284	10437	2	Chromatography;CoIP	3	pubmed:26186194;pubmed:25852190;pubmed:28514442	5
DDB1	Q16531	1642	AMBRA1	Q9C0C7	55626	2	Chromatography;CoIP	3	pubmed:16949367;pubmed:25499913;pubmed:20562859	5
DDB1	Q16531	1642	CDT1	Q9H211	81620	3	Chromatography;2Hyb;APMS	2	pubmed:15448697;pubmed:22451935	5
DDB1	Q16531	1642	COPS2	P61201	9318	2	Chromatography;APMS	3	pubmed:16964240;pubmed:16949367;pubmed:22767593	5
DDB1	Q16531	1642	DCAF4	Q8WV16	26094	2	Chromatography;CoIP	3	pubmed:16964240;pubmed:16949367;pubmed:28514442	5
DDB1	Q16531	1642	HDAC1	Q13547	3065	2	APMS;Chromatography	3	pubmed:24249678;pubmed:25189618;pubmed:26679995	5
DDB1	Q16531	1642	RBBP4	Q09028	5928	2	Chromatography;APMS	3	pubmed:17079684;pubmed:25795299;pubmed:23238014	5
DDB1	Q16531	1642	WDTC1	Q8N5D0	23038	2	Chromatography;CoIP	3	pubmed:16964240;pubmed:16949367;pubmed:28514442	5
DFFA	O00273	1676	HSPB1	P04792	3315	4	2Hyb;Chromatography;CoIP;Complementation	1	pubmed:25277244	5
DIS3	Q9Y2L1	22894	EXOSC8	Q96B26	11340	3	Chromatography;2Hyb;CoIP	2	pubmed:20531386;pubmed:15231747	5
DNAJA1	P31689	3301	EGFR	P00533	1956	2	Chromatography;CoIP	3	pubmed:23956138;pubmed:24797263;pubmed:15657067	5
DNAJA1	P31689	3301	HDAC6	Q9UBN7	10013	2	Chromatography;CoIP	3	pubmed:26496610;pubmed:23752268;pubmed:23703321	5
DNM1	Q05193	1759	ITSN1	Q15811	6453	3	APMS;Chromatography;SPR	2	pubmed:15834155;pubmed:18539136	5
DNM1	Q05193	1759	NCK1	P16333	4690	3	APMS;Chromatography;CoIP	2	pubmed:10206341;pubmed:11557983	5
DNM1	Q05193	1759	PACSIN1	Q9BY11	29993	3	APMS;Chromatography;CoIP	2	pubmed:11082044;pubmed:15252009	5
DNM1	Q05193	1759	SRC	P12931	6714	3	APMS;Chromatography;SPR	2	pubmed:15834155;pubmed:19380485	5
DNM1L	O00429	10059	FIS1	Q9Y3D6	51024	3	Chromatography;APMS;CoIP	2	pubmed:12861026;pubmed:29464060	5
DNM1L	O00429	10059	PPIA	P62937	5478	3	Chromatography;Xlink;CoIP	2	pubmed:26496610;pubmed:29128334	5
DVL1	O14640	1855	CSNK2A1	P68400	1457	3	Chromatography;Imaging;Proximity	2	pubmed:10806215;pubmed:25241761	5
DVL1	O14640	1855	CTNNB1	P35222	1499	3	Chromatography;Imaging;Proximity	2	pubmed:10806215;pubmed:25241761	5
DVL1	O14640	1855	DVL3	Q92997	1857	4	2Hyb;Chromatography;APMS;CoIP	1	pubmed:10330181	5
DVL1	O14640	1855	LRRK2	Q5S007	120892	4	2Hyb;Chromatography;CoIP;Imaging	1	pubmed:19625296	5
DVL2	O14641	1856	DVL2	O14641	1856	3	2Hyb;Chromatography;APMS	2	pubmed:16189514;pubmed:27107012	5
DVL2	O14641	1856	ITCH	Q96J02	83737	3	Chromatography;Enzyme;Imaging	2	pubmed:22826439;pubmed:26701932	5
DVL2	O14641	1856	LRRK2	Q5S007	120892	3	2Hyb;Chromatography;CoIP	2	pubmed:19625296;pubmed:31046837	5
DVL2	O14641	1856	NHLRC1	Q6VVB1	378884	4	2Hyb;Chromatography;Enzyme;Imaging	1	pubmed:22223637	5
DVL2	O14641	1856	TP53	P04637	7157	1	2Hyb	4	pubmed:16189514;pubmed:16713569;pubmed:31515488;pubmed:27107012	5
DVL2	O14641	1856	TRIM29	Q14134	23650	3	Chromatography;CoIP;Imaging	2	pubmed:24469230;pubmed:19249679	5
DVL2	O14641	1856	WWP2	O00308	11060	3	Chromatography;Imaging;APMS	2	pubmed:26701932;pubmed:25071155	5
DVL2	O14641	1856	ZNF165	P49910	7718	3	2Hyb;Chromatography;APMS	2	pubmed:16189514;pubmed:31515488	5
DVL3	Q92997	1857	AXIN1	O15169	8312	2	Chromatography;CoIP	3	pubmed:12805222;pubmed:20128690;pubmed:22682247	5
DVL3	Q92997	1857	CEP164	Q9UPV0	22897	4	Chromatography;Imaging;APMS;CoIP	1	pubmed:22863007	5
DVL3	Q92997	1857	DVL1	O14640	1855	4	2Hyb;Chromatography;APMS;CoIP	1	pubmed:10330181	5
DVL3	Q92997	1857	KLHL12	Q53G59	59349	2	Chromatography;2Hyb	3	pubmed:16547521;pubmed:16189514;pubmed:32296183	5
DVL3	Q92997	1857	LRRK2	Q5S007	120892	4	2Hyb;Chromatography;CoIP;Imaging	1	pubmed:19625296	5
DYNC1H1	Q14204	1778	BICD2	Q8TD16	23299	2	Chromatography;CoIP	3	pubmed:11483508;pubmed:22956769;pubmed:25512093	5
DYNC1H1	Q14204	1778	DYNLT1	P63172	6993	3	Proximity;Chromatography;APMS	2	pubmed:26638075;pubmed:27173435	5
ECHS1	P30084	1892	LRRK2	Q5S007	120892	2	CoIP;Array	3	pubmed:31046837;pubmed:24510904;pubmed:24947832	5
EEF1A2	Q05639	1917	TPT1	P13693	7178	3	APMS;Chromatography;CoIP	2	pubmed:25635048;pubmed:28514442	5
EEF1A2	Q05639	1917	TTLL12	Q14166	23170	3	Chromatography;CoIP;2Hyb	2	pubmed:28514442;pubmed:32296183	5
EEF1G	P26641	1937	EGFR	P00533	1956	2	Complementation;Chromatography	3	pubmed:20029029;pubmed:28065597;pubmed:31980649	5
EEF2	P13639	1938	MAPK14	Q16539	1432	3	Chromatography;APMS;CoIP	2	pubmed:23602568;pubmed:31980649	5
EMD	P50402	2010	BEND7	Q8N7W2	222389	1	2Hyb	4	pubmed:16189514;pubmed:25416956;pubmed:32296183;pubmed:25910212	5
EMD	P50402	2010	CTNNB1	P35222	1499	4	Chromatography;APMS;CoIP;FB	1	pubmed:16858403	5
EMD	P50402	2010	FATE1	Q969F0	89885	1	2Hyb	4	pubmed:16189514;pubmed:25416956;pubmed:32296183;pubmed:25910212	5
EMD	P50402	2010	TMEM201	Q5SNT2	199953	3	2Hyb;CoIP;Imaging	2	pubmed:32296183;pubmed:21610090	5
EMD	P50402	2010	TPTE	P56180	7179	3	Chromatography;APMS;Proximity	2	pubmed:27880917;pubmed:28330616	5
FADD	Q13158	8772	DAP3	P51398	7818	3	Chromatography;2Hyb;CoIP	2	pubmed:11376335;pubmed:15302871	5
FADD	Q13158	8772	MBD4	O95243	8930	4	Chromatography;2Hyb;APMS;CoIP	1	pubmed:12702765	5
FADD	Q13158	8772	MYD88	Q99836	4615	2	2Hyb;CoIP	3	pubmed:21988832;pubmed:17785432;pubmed:10880445	5
GAK	O14976	2580	ATP13A2	Q9NQ11	23400	4	2Hyb;Chromatography;Complementation;CoIP	1	pubmed:22645275	5
GNAI2	P04899	2771	CFTR	P13569	1080	3	Chromatography;CoIP;APMS	2	pubmed:17110338;pubmed:29924966	5
GNAI2	P04899	2771	MDFI	Q99750	4188	3	Chromatography;2Hyb;APMS	2	pubmed:16189514;pubmed:25416956	5
GNAI2	P04899	2771	MTNR1A	P48039	4543	2	Chromatography;APMS	3	pubmed:10598579;pubmed:17215244;pubmed:26514267	5
GSK3B	P49841	2932	BICD1	Q96G01	636	4	CoIP;APMS;2Hyb;CoSed	1	pubmed:17139249	5
GSK3B	P49841	2932	BTRC	Q9Y297	8945	3	Chromatography;Enzyme;APMS	2	pubmed:10228155;pubmed:24451375	5
GSK3B	P49841	2932	CCNE1	P24864	898	3	Enzyme;Imaging;Proximity	2	pubmed:14536078;pubmed:25241761	5
GSK3B	P49841	2932	GYS1	P13807	2997	1	Enzyme	4	pubmed:21985244;pubmed:24165324;pubmed:10481074;pubmed:16282323	5
GSK3B	P49841	2932	JUN	P05412	3725	3	Enzyme;Imaging;Proximity	2	pubmed:17215518;pubmed:25241761	5
GSK3B	P49841	2932	PPP1CA	P62136	5499	2	Chromatography;APMS	3	pubmed:12147701;pubmed:23455922;pubmed:27880917	5
GSK3B	P49841	2932	PRKAR1A	P10644	5573	3	Chromatography;APMS;Proximity	2	pubmed:23602568;pubmed:29568061	5
GSK3B	P49841	2932	PRUNE1	Q86TP1	58497	3	Chromatography;APMS;Proximity	2	pubmed:23455922;pubmed:29568061	5
GSK3B	P49841	2932	SMAD1	Q15797	4086	3	Enzyme;Imaging;Proximity	2	pubmed:18045539;pubmed:25241761	5
GSK3B	P49841	2932	UBR5	O95071	51366	4	Chromatography;APMS;CoIP;Imaging	1	pubmed:21118991	5
HSP90AA1	P07900	3320	AGO2	Q9UKV8	27161	2	Chromatography;CoSed	3	pubmed:16357216;pubmed:19716330;pubmed:14749716	5
HSP90AA1	P07900	3320	AGO3	Q9H9G7	192669	2	Chromatography;CoIP	3	pubmed:26186194;pubmed:28514442;pubmed:19167051	5
HSP90AA1	P07900	3320	AKT3	Q9Y243	10000	3	Chromatography;LUM;CoIP	2	pubmed:28514442;pubmed:25036637	5
HSP90AA1	P07900	3320	AURKC	Q9UQB9	6795	2	Chromatography;CoIP	3	pubmed:22939624;pubmed:26186194;pubmed:28514442	5
HSP90AA1	P07900	3320	AXL	P30530	558	2	Chromatography;CoIP	3	pubmed:23629654;pubmed:22939624;pubmed:31980649	5
HSP90AA1	P07900	3320	CDK11A	Q9UQ88	728642	3	Chromatography;APMS;CoIP	2	pubmed:19875381;pubmed:28514442	5
HSP90AA1	P07900	3320	CDK3	Q00526	1018	2	Chromatography;CoIP	3	pubmed:22939624;pubmed:26186194;pubmed:28514442	5
HSP90AA1	P07900	3320	CDK7	P50613	1022	2	Chromatography;CoIP	3	pubmed:22939624;pubmed:26186194;pubmed:28514442	5
HSP90AA1	P07900	3320	CHEK1	O14757	1111	2	Chromatography;APMS	3	pubmed:21566061;pubmed:16330544;pubmed:22939624	5
HSP90AA1	P07900	3320	CUL4A	Q13619	8451	2	Chromatography;APMS	3	pubmed:12481031;pubmed:21145461;pubmed:22939624	5
HSP90AA1	P07900	3320	EPRS1	P07814	2058	4	2Hyb;Chromatography;APMS;CoIP	1	pubmed:10913161	5
HSP90AA1	P07900	3320	FKBP8	Q14318	23770	2	Chromatography;CoIP	3	pubmed:17379601;pubmed:21360678;pubmed:17024179	5
HSP90AA1	P07900	3320	KCNH2	Q12809	3757	2	Chromatography;CoIP	3	pubmed:12775586;pubmed:17569659;pubmed:23963841	5
HSP90AA1	P07900	3320	LCK	P06239	3932	2	Chromatography;CoIP	3	pubmed:16888650;pubmed:22939624;pubmed:31980649	5
HSP90AA1	P07900	3320	MAP3K7	O43318	6885	3	Chromatography;APMS;CoIP	2	pubmed:19026643;pubmed:14743216	5
HSP90AA1	P07900	3320	MDM2	Q00987	4193	2	Chromatography;APMS	3	pubmed:20540933;pubmed:15001357;pubmed:24147044	5
HSP90AA1	P07900	3320	MYLK4	Q86YV6	340156	2	Chromatography;CoIP	3	pubmed:22939624;pubmed:26186194;pubmed:28514442	5
HSP90AA1	P07900	3320	PINK1	Q9BXM7	65018	1	Chromatography	4	pubmed:21151955;pubmed:18003639;pubmed:22939624;pubmed:18359116	5
HSP90AA1	P07900	3320	POLR2E	P19388	5434	3	Chromatography;APMS;CoIP	2	pubmed:21360678;pubmed:19875381	5
HSP90AA1	P07900	3320	PPARA	Q07869	5465	3	Chromatography;APMS;2Hyb	2	pubmed:12482853;pubmed:12962497	5
HSP90AA1	P07900	3320	PRKAA1	Q13131	5562	2	Chromatography;APMS	3	pubmed:16306228;pubmed:22939624;pubmed:23455922	5
HSP90AA1	P07900	3320	PSKH2	Q96QS6	85481	2	Chromatography;LUM	3	pubmed:22939624;pubmed:26186194;pubmed:25036637	5
HSP90AA1	P07900	3320	RIPK1	Q13546	8737	2	Chromatography;APMS	3	pubmed:16968706;pubmed:22939624;pubmed:14743216	5
HSP90AA1	P07900	3320	SMYD3	Q9H7B4	64754	2	Chromatography;CoIP	3	pubmed:15235609;pubmed:26186194;pubmed:28514442	5
HSP90AA1	P07900	3320	SRC	P12931	6714	2	Chromatography;CoIP	3	pubmed:22315411;pubmed:1310678;pubmed:31980649	5
HSP90AA1	P07900	3320	ST13	P50502	6767	2	Chromatography;APMS	3	pubmed:19875381;pubmed:10642522;pubmed:22504172	5
HSP90AA1	P07900	3320	TGFBR1	P36897	7046	2	APMS;Chromatography	3	pubmed:18591668;pubmed:22848678;pubmed:21465483	5
HSP90AA1	P07900	3320	TOMM34	Q15785	10953	3	Chromatography;APMS;CoIP	2	pubmed:21360678;pubmed:19875381	5
HSP90AA1	P07900	3320	TSSK6	Q9BXA6	83983	2	Chromatography;LUM	3	pubmed:15870294;pubmed:22939624;pubmed:25036637	5
HSP90AA1	P07900	3320	USP19	O94966	10869	2	Chromatography;APMS	3	pubmed:24356957;pubmed:19875381;pubmed:26808260	5
HSP90AB1	P08238	3326	AIP	O00170	9049	2	Chromatography;CoIP	3	pubmed:25036637;pubmed:28634279;pubmed:19375531	5
HSP90AB1	P08238	3326	AKT1	P31749	207	2	Chromatography;CoIP	3	pubmed:10995457;pubmed:20650008;pubmed:31980649	5
HSP90AB1	P08238	3326	ARAF	P10398	369	2	CoIP;LUM	3	pubmed:25036637;pubmed:22939624;pubmed:31980649	5
HSP90AB1	P08238	3326	CDK11A	Q9UQ88	728642	3	Chromatography;CoIP;LUM	2	pubmed:28514442;pubmed:22939624	5
HSP90AB1	P08238	3326	CDK15	Q96Q40	65061	3	Chromatography;LUM;CoIP	2	pubmed:26186194;pubmed:22939624	5
HSP90AB1	P08238	3326	CDK18	Q07002	5129	2	Chromatography;LUM	3	pubmed:26186194;pubmed:28514442;pubmed:22939624	5
HSP90AB1	P08238	3326	CFTR	P13569	1080	3	Chromatography;CoIP;APMS	2	pubmed:17110338;pubmed:29924966	5
HSP90AB1	P08238	3326	CHEK1	O14757	1111	3	LUM;CoIP;APMS	2	pubmed:22939624;pubmed:16330544	5
HSP90AB1	P08238	3326	CLK3	P49761	1198	3	Chromatography;LUM;CoIP	2	pubmed:28514442;pubmed:22939624	5
HSP90AB1	P08238	3326	CUL1	Q13616	8454	3	Chromatography;APMS;LUM	2	pubmed:21145461;pubmed:22939624	5
HSP90AB1	P08238	3326	CUL2	Q13617	8453	3	Chromatography;APMS;LUM	2	pubmed:21145461;pubmed:22939624	5
HSP90AB1	P08238	3326	CUL4A	Q13619	8451	3	Chromatography;APMS;LUM	2	pubmed:21145461;pubmed:22939624	5
HSP90AB1	P08238	3326	CUL4B	Q13620	8450	3	Chromatography;APMS;LUM	2	pubmed:21145461;pubmed:22939624	5
HSP90AB1	P08238	3326	ERBB3	P21860	2065	3	Chromatography;APMS;LUM	2	pubmed:24189400;pubmed:22939624	5
HSP90AB1	P08238	3326	FGFR3	P22607	2261	3	Chromatography;LUM;CoIP	2	pubmed:21487019;pubmed:22939624	5
HSP90AB1	P08238	3326	GRK6	P43250	2870	3	Chromatography;LUM;CoIP	2	pubmed:19996089;pubmed:22939624	5
HSP90AB1	P08238	3326	IKBKB	O14920	3551	3	Imaging;Proximity;APMS	2	pubmed:25241761;pubmed:14743216	5
HSP90AB1	P08238	3326	ITK	Q08881	3702	3	Chromatography;LUM;CoIP	2	pubmed:28514442;pubmed:22939624	5
HSP90AB1	P08238	3326	MAP3K8	P41279	1326	3	LUM;CoIP;APMS	2	pubmed:22939624;pubmed:14743216	5
HSP90AB1	P08238	3326	NFKB1	P19838	4790	3	Imaging;Proximity;APMS	2	pubmed:25241761;pubmed:25609649	5
HSP90AB1	P08238	3326	PDIK1L	Q8N165	149420	3	Chromatography;CoIP;LUM	2	pubmed:28514442;pubmed:22939624	5
HSP90AB1	P08238	3326	PRKACB	P22694	5567	3	Chromatography;APMS;LUM	2	pubmed:23455922;pubmed:22939624	5
HSP90AB1	P08238	3326	STK11	Q15831	6794	3	Chromatography;LUM;CoIP	2	pubmed:28514442;pubmed:22939624	5
HSP90AB1	P08238	3326	TRAF2	Q12933	7186	3	Imaging;Proximity;APMS	2	pubmed:25241761;pubmed:14743216	5
HSPA4	P34932	3308	CFTR	P13569	1080	1	Chromatography	4	pubmed:17272822;pubmed:18556464;pubmed:18716059;pubmed:19098309	5
HSPA4	P34932	3308	FAF1	Q9UNN5	11124	2	Chromatography;APMS	3	pubmed:22876279;pubmed:15596450;pubmed:23293021	5
HSPA4	P34932	3308	HNRNPD	Q14103	3184	2	Chromatography;APMS	3	pubmed:18573886;pubmed:10205060;pubmed:16556936	5
HSPA4	P34932	3308	HSF1	Q00613	3297	2	APMS;Chromatography	3	pubmed:9222609;pubmed:1628823;pubmed:14532117	5
[truncated: 10,464 more rows]
